# Supplementary material for: Contribution of Food to the Human Health Burden of Antimicrobial Resistance
Source: Foodborne Pathog Dis. 2024 Feb 5;21(2):71–82. doi: 10.1089/fpd.2023.0099 (PMC10877391; doi:10.1089/fpd.2023.0099)
Supplement: Supplemental data [file Suppl_DataS1.zip]

Archive with 2 entries (2 files):
- Kujat.Choy.Supp.Mat.docx
- Kujat.Choy.Supp.Mat.List.of.articles.xlsx
