# Supplementary material for: Contribution of Food to the Human Health Burden of Antimicrobial Resistance
Source: Foodborne Pathog Dis. 2024 Feb 5;21(2):71–82. doi: 10.1089/fpd.2023.0099 (PMC10877391; doi:10.1089/fpd.2023.0099)
Supplement: Supplemental data [file Suppl_DataS1.zip › Kujat.Choy.Supp.Mat.List.of.articles.xlsx]

## Sheet: Clean list of papers
Categorization	Subcategory	Authors, Primary	Title Primary	Periodical Full	Periodical Abbrev	Pub Year	Pub Date Free From	Volume	Issue	Start Page	Other Pages	Keywords	Abstract	Notes	Publisher	Place Of Publication	Title, Tertiary	ISSN/ISBN	Author/Address	Language	Links	DOI
AMR in food	N/A	Abatcha,Mustapha Goni;Effarizah,Mohd Esah;Rusul,Gulam	Antibiotic susceptibility and molecular characterization of Salmonella enterica serovar Paratyphi B isolated from vegetables and processing environment in Malaysia	International journal of food microbiology	Int.J.Food Microbiol.	2019	20180922	290	NA	180	183	Anti-Bacterial Agents/pd Pharmacology];Drug Resistance, Bacterial/ge Genetics];Electrophoresis, Gel, Pulsed-Field;Food-Processing Industry;Genes, Bacterial/ge Genetics];*Genetic Variation;Humans;Malaysia;Microbial Sensitivity Tests;Molecular Typing;Salmonella enterica/ip Isolation & Purification];*Salmonella paratyphi B/de Drug Effects];*Salmonella paratyphi B/ge Genetics];Salmonella paratyphi B/…	Salmonella enterica serovar Paratyphi B (S. Paratyphi B) is a major foodborne pathogen distributed all over the world. However, little is known about the antibiotic resistance, genetic relatedness and virulence profile of S. Paratyphi B isolated from leafy vegetables and the processing environment in Malaysia. In this study, 6 S. Paratyphi B isolates were recovered from different vegetables and d…	ID: 30342248; M2: Abatcha, Mustapha Goni. Food Technology Division, School of Industrial Technology, Universiti Sains Malaysia, 11800 Minden, Penang, Malaysia.; M2: Effarizah, Mohd Esah. Food Technology Division, School of Industrial Technology, Universiti Sains Malaysia, 11800 Minden, Penang, Malaysia. Electronic address: effarizah@usm.my.; M2: Rusul, Gulam. Food Technology Division, School of I…	NA	Netherlands	NA	1879-3460; 0168-1605	NA	NA	http://ovidsp.ovid.com/ovidweb.cgi?T=JS&PAGE=reference&D=med16&NEWS=N&AN=30342248	https://dx.doi.org/10.1016/j.ijfoodmicro.2018.09.021
AMR in food	N/A	Abayneh,Mengistu;Tesfaw,Getnet;Woldemichael,Kifle;Yohannis,Moti;Abdissa,Alemseged	Assessment of extended-spectrum beta-lactamase (ESBLs) - producing Escherichia coli from minced meat of cattle and swab samples and hygienic status of meat retailer shops in Jimma town, Southwest Ethiopia	BMC infectious diseases	BMC Infect.Dis.	2019	20191028	19	1	897	NA	Animals;Cattle;Clothing;Cross-Sectional Studies;Drug Resistance, Multiple, Bacterial;Escherichia coli/cl Classification];*Escherichia coli/en Enzymology];Escherichia coli/ip Isolation & Purification];Escherichia coli Infections/pc Prevention & Control];Ethiopia;*Food Microbiology/mt Methods];Hand/mi Microbiology];Hand Hygiene;Humans;*Meat/mi Microbiology];Microbial Sensitivity Tests;*Occupational…	BACKGROUND: The impact of animals sources of food as a possible reservoir for extended-spectrum beta-lactamase (ESBL) - Producing E. coli, and the dissemination of such strains into the food production chain need to be assessed. This study was aimed to assess the presence and antimicrobial susceptibility patterns of ESBLs - producing E. coli isolates from minced meat and environmental swab sample…	ID: 31660887; M2: Abayneh, Mengistu. School of Medical Laboratory Sciences, Mizan-Tepi University, PO Box 260, Mizan-Aman, Ethiopia. menge.abay@gmail.com.; M2: Tesfaw, Getnet. School of Medical Laboratory Sciences, Jimma University, Jimma, Ethiopia.; M2: Woldemichael, Kifle. Departments of Epidemiology, Jimma University, Jimma, Ethiopia.; M2: Yohannis, Moti. Schools of Veterinary Medicine, Jimma …	NA	England	NA	1471-2334; 1471-2334	NA	NA	http://ovidsp.ovid.com/ovidweb.cgi?T=JS&PAGE=reference&D=med16&NEWS=N&AN=31660887	https://dx.doi.org/10.1186/s12879-019-4554-6
AMR in food	N/A	Abbas R.;Nawaz Z.;Siddique A.B.;Aslam R.;Rafique A.;Zahoor M.A.;Qamar M.U.;Ahmad M.Z.;Jalees M.M.;Qasim M.;Alsayeqh A.F.	Molecular Detection of Biofilm Production among Multidrug Resistant Isolates of Pseudomonas aeruginosa from Meat Samples; Thermo [United States]	Pakistan Veterinary Journal	Pak.Vet.J.	2022	NA	42	4	505	510	antibiotic sensitivity;article;*biofilm;butcher;chicken;DNA extraction;enzyme linked immunosorbent assay;*meat;microtiter plate assay;*multidrug resistant Pseudomonas aeruginosa;mutton;nonhuman;polymerase chain reaction;prevalence;amikacin;amoxicillin plus clavulanic acid;aztreonam;cefepime;ceftazidime;ceftriaxone;ciprofloxacin;extended spectrum beta lactamase;gentamicin;imipenem;meropenem;pipera…	Multidrug resistant (MDR) Pseudomonas aeruginosa is a prominent bacterial pathogen conferring resistance to variety of antimicrobial agents. The ability to form biofilms further enhances the drug resistance phenomena of P. aeruginosa. The emergence of biofilm forming MDR strains of P. aeruginosa in meat and food products is a serious public health concern. In present study, total 100 meat samples…	ID: 2021623574; M1: (Abbas, Nawaz, Siddique, Zahoor, Qamar, Qasim) Department of Microbiology, Government College University, Faisalabad, Pakistan; M1: (Aslam) Institute of Microbiology, University of Agriculture, Faisalabad, Pakistan; M1: (Rafique) Department of Zoology, Government College University, Faisalabad, Pakistan; M1: (Ahmad) Department of Veterinary Pathology, PMAS-Arid Agriculture Uni…	University of Agriculture	Pakistan	NA	0253-8318; 2074-7764	Z. Nawaz, Department of Microbiology, Government College University, Faisalabad, Pakistan. E-mail: zeeshannawaz@gcuf.edu.pk	English	http://www.pvj.com.pk/abstract/42_4/22-167.htm; http://ovidsp.ovid.com/ovidweb.cgi?T=JS&PAGE=reference&D=emexb&NEWS=N&AN=2021623574	https://dx.doi.org/10.29261/pakvetj/2022.074
AMR in food	N/A	Abdallah,H. M.;Reuland,E. A.;Wintermans,B. B.;Koek,A.;Vandenbroucke-Grauls,C.;Al Naiemi,N.;Abdelwahab,A. M.;Ammar,A. M.;Mohamed,A. A.	Extended-spectrum beta-lactamases and/or carbapenemases-producing enterobacteriaceae isolated from retail chicken meat in Zagazig, Egypt	PLoS ONE	PLoS ONE	2015	NA	10	8	e0136052	NA	article;bacterial virulence;bacterium contamination;bacterium isolation;*carbapenemase producing Enterobacteriaceae;*chicken meat;disk diffusion;Egypt;*extended spectrum beta lactamase producing Enterobacteriaceae;food contamination;nonhuman;phylogeny;polymerase chain reaction;species identification;beta lactamase CTX M/ec Endogenous Compound];beta lactamase SHV/ec Endogenous Compound];*carbapene…	Objectives: The aim of the present study was to determine the prevalence and to characterize extended-spectrum beta-lactamases- and/or carbapenemases-producing Enterobacteriaceae among Enterobacteriaceae isolated from retail chicken meat in Zagazig, Egypt. Method(s): One hundred and six Enterobacteriaceae isolates were collected from retail chicken meat samples purchased in Zagazig, Egypt in 2013…	ID: 606153744; M1: (Abdallah, Reuland, Wintermans, Al Naiemi, Koek, Vandenbroucke-Grauls) Medical Microbiology and Infection Control, VU University Medical Center, Amsterdam, Netherlands; M1: (Al Naiemi) Laboratory for Medical Microbiology and Public Health, Hengelo, Netherlands; M1: (Al Naiemi) Microbiology and Infection Control, Ziekenhuisgroep Twente, Almelo, Amsterdam, Netherlands; M1: (Abdel…	Public Library of Science (E-mail: plos@plos.org)	United States	NA	1932-6203 (electronic); 1932-6203	NA	English	http://www.plosone.org/article/fetchObject.action?uri=info:doi/10.1371/journal.pone.0136052&representation=PDF; http://ovidsp.ovid.com/ovidweb.cgi?T=JS&PAGE=reference&D=emed16&NEWS=N&AN=606153744	http://dx.doi.org/10.1371/journal.pone.0136052
AMR in food	N/A	Abdalrahman,Lubna S.;Stanley,Adriana;Wells,Harrington;Fakhr,Mohamed K.	Isolation, virulence, and antimicrobial resistance of methicillin-resistant Staphylococcus aureus (MRSA) and methicillin sensitive Staphylococcus aureus (MSSA) strains from Oklahoma retail poultry meats	International Journal of Environmental Research and Public Health	Int.J.Environ.Res.Public Health	2015	NA	12	6	6148	6161	animal tissue;*antibiotic resistance;antibiotic sensitivity;article;bacterial gene;*bacterial virulence;*bacterium isolation;chicken;*methicillin resistant Staphylococcus aureus;*methicillin susceptible Staphylococcus aureus;multidrug resistance;nonhuman;organic food;*poultry;prevalence;pulsed field gel electrophoresis;turkey (bird);United States;*white meat;ampicillin;azithromycin;cefoxitin;chlo…	Staphylococcus aureus is one the top five pathogens causing domestically acquired foodborne illness in the U.S. Only a few studies are available related to the prevalence of S. aureus and MRSA in the U.S. retail poultry industry. The objectives of this study were to determine the prevalence of S. aureus (MSSA and MRSA) in retail chicken and turkey meats sold in Tulsa, Oklahoma and to characterize…	ID: 604582162; M1: (Abdalrahman, Stanley, Wells, Fakhr) Department of Biological Science, The University of Tulsa, Tulsa, OK 74104, United States	MDPI AG (Postfach, Basel CH-4005, Switzerland)	Switzerland	NA	1661-7827; 1660-4601	M.K. Fakhr, Department of Biological Science, The University of Tulsa, Tulsa, OK 74104, United States	English	http://www.mdpi.com/1660-4601/12/6/6098/pdf; http://ovidsp.ovid.com/ovidweb.cgi?T=JS&PAGE=reference&D=emed16&NEWS=N&AN=604582162	http://dx.doi.org/10.3390/ijerph120606148
AMR in food	N/A	Abd-Elghany,S.;Sallam,K. I.;Abd-Elkhalek,A.;Tamura,T.	Occurrence, genetic characterization and antimicrobial resistance of Salmonella isolated from chicken meat and giblets	Epidemiology and infection	Epidemiol.Infect.	2015	NA	143	5	997	1003	animal tissue;*antibiotic resistance;antibiotic sensitivity;article;avian stomach;bacterial gene;bacterium detection;bacterium isolation;carcass;chicken meat;Egypt;food contamination;*genetic analysis;Gram negative bacterium;health survey;liver;multidrug resistance;nonhuman;polymerase chain reaction;prevalence;*Salmonella;Salmonella enterica subsp. enterica serovar Anatum;Salmonella enterica subs…	This study was undertaken to survey the presence of Salmonella in 200 chicken samples collected from Mansoura, Egypt. Salmonella was detected in 16% (8/50), 28% (14/50), 32% (16/50) and 60% (30/50) of whole chicken carcasses, drumsticks, livers and gizzards, respectively, with an overall prevalence of 34% (68/200) among all samples. One hundred and sixty-six isolates were identified biochemically…	ID: 53231771; M1: (Abd-Elghany, Sallam, Abd-Elkhalek) Department of Food Hygiene and Control, Faculty of Veterinary Medicine, Mansoura University, Mansoura 35516, Egypt; M1: (Tamura) Bioproduction Research Institute, National Institute of Advanced Industrial Science and Technology (AIST), Tsukisamu-Higashi, Toyohira-ku, Sapporo, Japan	Cambridge University Press (E-mail: Journals_subscriptions@cup.cam.ac.uk)	United Kingdom	NA	0950-2688; 1469-4409	K.I. Sallam, Department of Food Hygiene and Control, Faculty of Veterinary Medicine, Mansoura University, Mansoura 35516, Egypt	English	http://journals.cambridge.org/action/displayJournal?jid=HYG; http://ovidsp.ovid.com/ovidweb.cgi?T=JS&PAGE=reference&D=emed16&NEWS=N&AN=53231771	http://dx.doi.org/10.1017/S0950268814001708
AMR in food	N/A	Abdel-Rhman,Shaymaa	Characterization of beta-lactam resistance in K. pneumoniae associated with ready-to-eat processed meat in Egypt	PLoS ONE	PLoS ONE	2020	NA	15	9	e0238747	NA	antibiotic sensitivity;article;bacterial strain;bacterium isolate;*beta-lactam resistance;biochemical analysis;biotype;class 1 integron;class 2 integron;controlled study;*convenience food;Egypt;extended spectrum beta lactamase producing Klebsiella pneumoniae;gene;genetic variability;health hazard;integron;*Klebsiella pneumoniae;molecular typing;nonhuman;phenotype;polymerase chain reaction;*proces…	K. pneumoniae was known as a nosocomial infection that causes human diseases. It is considered as one of the food-borne pathogens as it causes septicemia and diarrhea in humans. This study aims to characterize K. pneumoniae strains isolated from ready to eat processed meat phenotypically and genetically. Three hundred and fifty ready to eat processed meat (Luncheon-meat) samples were collected. F…	ID: 2007739293; M1: (Abdel-Rhman) Microbiology and Immunology Department, Faculty of Pharmacy, Mansoura University, Mansoura, Egypt	Public Library of Science	United States	NA	1932-6203 (electronic); 1932-6203	S.H. Abdel-Rhman, Microbiology and Immunology Department, Faculty of Pharmacy, Mansoura University, Mansoura, Egypt. E-mail: shaymaahassan@mans.edu.eg	English	https://journals.plos.org/plosone/article/file?id=10.1371/journal.pone.0238747&type=printable; http://ovidsp.ovid.com/ovidweb.cgi?T=JS&PAGE=reference&D=emexa&NEWS=N&AN=2007739293	http://dx.doi.org/10.1371/journal.pone.0238747
AMR in food	N/A	Abdissa,Rosa;Haile,Woynshet;Fite,Akafete Teklu;Edao,Bedaso Mammo;Tadesse,Fanos;Beyene,Takele;Beyi,Ashenafi Feyisa;Agga,Getahun E.;De Zutter,Lieven;Cox,Eric;Goddeeris,Bruno Maria;Korsa,Mesula Geloye;Beyene,Tariku Jibat	Prevalence of Escherichia coli O157: H7 in beef cattle at slaughter and beef carcasses at retail shops in Ethiopia	BMC Infectious Diseases	BMC Infect.Dis.	2017	NA	17	1	277	NA	animal tissue;antibiotic resistance;antibiotic sensitivity;article;bacterium carrier;*bacterium contamination;bacterium detection;bacterium identification;bacterium isolation;*beef;*beef cattle;*carcass;controlled study;*Escherichia coli O157;Ethiopia;feces analysis;feces culture;*food contamination;food industry;food processing;human;intestine mucosa;nonhuman;prevalence;skin;slaughterhouse;amoxi…	Background: There is paucity of information regarding the epidemiology of Escherichia coli O157: H7 in developing countries. In this study, we investigated the occurrence of E. coli O157: H7 associated with beef cattle at processing plants and at retail shops in Ethiopia. Method(s): Various samples were collected from beef cattle at slaughter/processing plants, carcass at retail shops and humans …	ID: 615548066; M1: (Abdissa, Haile, Fite, Beyi, Edao, Tadesse, Korsa, Beyene, Beyene) Addis Ababa University, College of Veterinary Medicine and Agriculture, Bishoftu, Oromia, Ethiopia; M1: (Beyi) University of Florida, Department of Animal Sciences, Gainesville, FL, United States; M1: (Agga) U.S. Department of Agriculture, Agricultural Research Service, Food Animal Environmental Systems Research…	NA	NA	NA	NA	BioMed Central Ltd. (E-mail: info@biomedcentral.com)	United Kingdom	http://www.biomedcentral.com/bmcinfectdis/; http://ovidsp.ovid.com/ovidweb.cgi?T=JS&PAGE=reference&D=emed18&NEWS=N&AN=615548066	NA	http://dx.doi.org/10.1186/s12879-017-2372-2
AMR in food	N/A	Abgottspon,H.;Stephan,R.;Hachler,H.;Zurfluh,K.;Bagutti,C.;Brodmann,P.	Characteristics of extended-spectrum cephalosporin-resistant Escherichia coli isolated from Swiss and imported poultry meat	Journal of food protection	J.Food Protection	2014	NA	77	1	112	115	animal;article;classification;enzymology;*Escherichia coli;*food;food safety;genetics;human;microbiology;multilocus sequence typing;phylogeny;*plasmid;Switzerland;antiinfective agent;*beta lactamase	A worrisome phenomenon is the progressive global spread of Enterobacteriaceae in poultry and chicken meat expressing plasmid-mediated enzymes that inactivate beta-lactam antibiotics, suggesting that the food chain might play a role in the epidemiology and the transmission of extended-spectrum cephalosporin-resistant Enterobacteriaceae to humans. The aim of the present study was to further charact…	ID: 1372163281; M1: (Abgottspon, Stephan, Hachler, Zurfluh) Institute for Food Safety and Hygiene, Vetsuisse Faculty, University of Zurich, Zurich, Switzerland; M1: (Bagutti, Brodmann) Kantonales Laboratorium Basel-Stadt, Basel, Switzerland	NA	NA	NA	0362-028X	R. Stephan	English	http://ovidsp.ovid.com/ovidweb.cgi?T=JS&PAGE=reference&D=emed15&NEWS=N&AN=1372163281	http://dx.doi.org/10.4315/0362-028X.JFP-13-120
AMR in food	N/A	Abraham,Sam;O'Dea,Mark;Sahibzada,Shafi;Abraham,Rebecca;Hewson,Kylie;Pavic,Anthony;Harris,Taha;Veltman,Tania;Trott,Darren J.;Jordan,David	Escherichia coli and Salmonella spp. isolated from Australian meat chickens remain susceptible to critically important antimicrobial agents	PLoS ONE	PLoS ONE	2019	NA	14	10	e0224281	NA	antibiotic resistance;*antibiotic sensitivity;article;Australia;bacterial gene;bacterium isolate;cecum;*chicken meat;controlled study;*Escherichia coli;gene mutation;minimum inhibitory concentration;nonhuman;*Salmonella;whole genome sequencing;amoxicillin plus clavulanic acid;ampicillin;cefoxitin;ceftiofur;ceftriaxone;chloramphenicol;ciprofloxacin;colistin;cotrimoxazole;florfenicol;gentamicin;qui…	The World Health Organisation has defined "highest priority critically important antimicrobials" (CIAs) as those requiring the greatest control during food production. Evidence demonstrating that restricted antimicrobial usage prevents the emergence of resistance to CIA's amongst pathogenic and commensal organisms on a production system-wide scale would strengthen international efforts to control…	ID: 2003463171; M1: (Abraham, O'Dea, Sahibzada, Abraham) Antimicrobial Resistance and Infectious Disease Laboratory, Murdoch University, Murdoch, WA, Australia; M1: (Hewson) Australian Chicken Meat Federation, Sydney, NSW, Australia; M1: (Pavic, Harris) Birling Avian Laboratories, Bringelly, NSW, Australia; M1: (Veltman, Trott) Australian Centre for Antimicrobial Resistance Ecology, School of Ani…	Public Library of Science (E-mail: plos@plos.org)	United States	NA	1932-6203 (electronic); 1932-6203	S. Abraham, Antimicrobial Resistance and Infectious Disease Laboratory, Murdoch University, Murdoch, WA, Australia. E-mail: s.abraham@murdoch.edu.au	English	https://journals.plos.org/plosone/article/file?id=10.1371/journal.pone.0224281&type=printable; http://ovidsp.ovid.com/ovidweb.cgi?T=JS&PAGE=reference&D=emed20&NEWS=N&AN=2003463171	http://dx.doi.org/10.1371/journal.pone.0224281
AMR in food	N/A	Adel W.A.;Ahmed A.M.;Hegazy Y.;Torky H.A.;Shimamoto T.	High prevalence of esbl and plasmid-mediated quinolone resistance genes in salmonella enterica isolated from retail meats and slaughterhouses in Egypt	Antibiotics	Antibiotics	2021	NA	10	7	881	NA	antibiotic resistance;antibiotic sensitivity;article;bacterium conjugation;*bacterium isolate;bioinformatics;cefotaxime resistance;controlled study;DNA sequencing;*gene;meat;multidrug resistance;multiplex polymerase chain reaction;nonhuman;*prevalence;*Salmonella enterica;Salmonella enterica serovar Agona;Salmonella enterica serovar Anatum;Salmonella enterica serovar Enteritidis;Salmonella enteri…	The emergence and spread of multidrug-resistant Salmonella enterica (S. enterica) to humans through food of animal origin are considered a major global public health concern. Currently, little is known about the prevalence of important antimicrobial resistance genes in S. enterica from retail food in Africa. Therefore, the screening and characterization of the extended-spectrum beta-lactamase (ES…	ID: 2013048691; M1: (Adel, Ahmed) Department of Bacteriology, Mycology and Immunology, Faculty of Veterinary Medicine, Kafrelsheikh University, Kafr El-Sheikh 33516, Egypt; M1: (Hegazy) Department of Animal Medicine, Faculty of Veterinary Medicine, Kafrelsheikh University, Kafr El-Sheikh 33516, Egypt; M1: (Torky) Department of Microbiology, Faculty of Veterinary Medicine, Alexandria University, A…	MDPI	Switzerland	NA	2079-6382 (electronic); 2079-6382	A.M. Ahmed, Department of Bacteriology, Mycology and Immunology, Faculty of Veterinary Medicine, Kafrelsheikh University, Kafr El-Sheikh 33516, Egypt. E-mail: ashraf.mohamed@vet.kfs.edu.eg, T. Shimamoto, Laboratory of Food Microbiology and Hygiene, Graduate School of Integrated Sciences for Life, Hiroshima University, Higashihiroshima 739-8528, Japan. E-mail: tadashis@hiroshima-u.ac.jp	English	https://www.mdpi.com/2079-6382/10/7/881/pdf; http://ovidsp.ovid.com/ovidweb.cgi?T=JS&PAGE=reference&D=emexa&NEWS=N&AN=2013048691	http://dx.doi.org/10.3390/antibiotics10070881
AMR in food	N/A	Adeleke O.A.;Owoseni A.A.	CTXM and OXA Genes in Foodborne Bacteria from Cooked Street Foods Sold in the South Western States of Nigeria	Tropical Journal of Natural Product Research	Trop.J.Nat.Prod.Res.	2022	NA	6	11	1854	1857	agar diffusion;antibiotic resistance;antibiotic sensitivity;article;*bacterial strain;controlled study;disk diffusion;DNA extraction;*food poisoning;food quality;*gene;human;multiplex polymerase chain reaction;Nigeria;nonhuman;polymerase chain reaction;zone of inhibition;ampicillin;cefepime;cefotaxime;ceftazidime;ceftriaxone;cefuroxime;ciprofloxacin;cotrimoxazole;gentamicin;imipenem;ofloxacin;van…	The emergence of new antibiotic-resistant bacteria implicated in foodborne illnesses has led to increasing drug treatment failures that have become a great public health concern. This work identified the presence of CTXM and OXA resistance genes located on plasmids in some multi-antibiotic resistant bacteria isolated from cooked street-vended food sold in South Western Nigeria using both phenotyp…	ID: 2018754589; M1: (Adeleke, Owoseni) Microbiology Programme, College of Agriculture, Engineering and Science, Bowen University, P.M.B 284, Osun State, Iwo, Nigeria	Faculty of Pharmacy, University of Benin	Nigeria	NA	2616-0684; 2616-0692	O.A. Adeleke, Microbiology Programme, College of Agriculture, Engineering and Science, Bowen University, P.M.B 284, Osun State, Iwo, Nigeria. E-mail: feyikemi.adeleke@bowen.edu.ng	English	https://www.tjnpr.org; http://ovidsp.ovid.com/ovidweb.cgi?T=JS&PAGE=reference&D=emexb&NEWS=N&AN=2018754589	https://dx.doi.org/10.26538/tjnpr/v6i11.18
AMR in food	N/A	Adesoji,Ayodele Timilehin;Musa,Aisha Omokhefue;Akinrosoye,Peter Femi;Onuh,Jude Prince	Bacteriological qualities and antibiogram studies of bacteria from" suya" and smoked fish (clarias gariepinus) in Dutsin-ma, Katsina state, Nigeria	Pan African Medical Journal	Pan Afr.Med.J.	2019	NA	33	NA	219	NA	*antibiotic sensitivity;article;awareness;bacterial count;*bacteriology;bacterium identification;bacterium isolate;*Clarias gariepinus;coliform bacterium;controlled study;cooked food;*foodborne pathogen;industrial hygiene;microbiological examination;multidrug resistant Escherichia coli;Nigeria;nonhuman;phenotype;public health;viable cell count;amoxicillin;amoxicillin plus clavulanic acid;ampicill…	Introduction: " suya" and smoked fish are cherished food delicacies in Nigeria, but can be a source of dissemination of Multi-drug Resistant (MDR) bacteria. Moreover, there are limited studies on these MDR bacteria from Dutsin-Ma. Therefore, this study examined the bacteriological qualities and antibiogram profiles of bacteria in these foods from this area in Nigeria. Method(s): twenty samples of…	ID: 2002691246; M1: (Adesoji, Musa, Akinrosoye) Department of Microbiology, Federal University Dutsin-Ma, Dutsin-Ma, Katsina State, Nigeria; M1: (Onuh) Department of Microbiology, University of Ibadan, Ibadan, Oyo State, Nigeria	African Field Epidemiology Network (E-mail: sec@afenet.net)	Nigeria	NA	1937-8688 (electronic); 1937-8688	A.T. Adesoji, Department of Microbiology, Federal University Dutsin-Ma, Dutsin-Ma, Katsina State, Nigeria	English	http://www.panafrican-med-journal.com/content/article/33/219/pdf/219.pdf; http://ovidsp.ovid.com/ovidweb.cgi?T=JS&PAGE=reference&D=emed20&NEWS=N&AN=2002691246	http://dx.doi.org/10.11604/pamj.2019.33.219.17729
AMR in food	N/A	Adetunji,Victoria O.;Isola,Tajudeen O.	Antibiotic resistance of Escherichia coli, Listeria and Salmonella isolates from retail meat tables in ibadan municipal abattoir, Nigeria	African Journal of Biotechnology	Afr.J.Biotechnol.	2011	NA	10	30	5795	5799	*antibiotic resistance;antibiotic sensitivity;article;bacterial strain;bacterium isolate;controlled study;*Escherichia coli;food contamination;*Listeria;Nigeria;nonhuman;*Salmonella;slaughterhouse;cefuroxime;chloramphenicol;ciprofloxacin;cloxacillin;erythromycin;gentamicin;norfloxacin;tetracycline	Antibiotics sensitivity test was assayed on thirty (30) isolates (10 each for Escherichia coli, Listeria and Salmonella) from retail meat (beef) tables in Ibadan municipal abattoir, Nigeria. The isolates were tested for sensitivity for eight (Listeria) and ten (Escherichia coli and Salmonella) commonly used antibiotics using Bauer-Kirby disc diffusion assay. Antibiotics sensitivity profile expres…	ID: 362041521; M1: (Adetunji, Isola) Department of Veterinary Public Health and Preventive Medicine, University of Ibadan, Ibadan, Oyo State, Nigeria	Academic Journals (P.O. Box 5170-00200, Nairobi,Victoria Island 73023, Nigeria)	Kenya	NA	1684-5315	V. O. Adetunji, Department of Veterinary Public Health and Preventive Medicine, University of Ibadan, Ibadan, Oyo State, Nigeria. E-mail: vadetunji@gmail.com	English	http://www.academicjournals.org/AJB/PDF/pdf2011/27Jun/Adetunji%20and%20Isola.pdf; http://ovidsp.ovid.com/ovidweb.cgi?T=JS&PAGE=reference&D=emed12&NEWS=N&AN=362041521	NA
AMR in food	N/A	Adhikari,S.;Sharma,B. R.;Ghimire,A.;Chalise,M.;Gurung,D.;Kunwar,S.;Khadka,Sujan;Sapkota,S.	Multi-drug resistant and extended spectrum beta-lactamase producing salmonella species isolated from fresh chicken liver samples	Kathmandu University Medical Journal	Kathmandu Univ.Med.J.	2020	NA	18	69	23	27	adult;age distribution;animal tissue;antibiotic resistance;antibiotic sensitivity;article;*bacterium isolation;butcher;chicken;cross-sectional study;descriptive research;disk diffusion;educational status;environmental sanitation;female;human;incidence;*liver;major clinical study;male;*multidrug resistant bacterium;nonhuman;*Salmonella;Salmonella enterica serovar Typhi;salmonellosis;species cultiv…	Background Emergence of antibiotic resistance among microbes contaminating the fresh meat products is a global public health concern as they can be easily transmitted to humans through their consumption and contact. Objective The current study was conducted to determine the distribution of antimicrobial resistance among Salmonella species isolated from fresh chicken liver samples with special emp…	ID: 2005087453; M1: (Adhikari, Khadka, Sapkota, Sharma, Ghimire, Chalise, Gurung, Kunwar) Department of Microbiology, Birendra Multiple Campus, Tribhuvan University, Chitwan, Bharatpur, Nepal; M1: (Khadka) Department of Biochemistry and Molecular Biology, School of Life Sciences, Central China Normal University, Wuhan, Hubei 430079, China; M1: (Sapkota) State Key Laboratory of Respiratory Disease…	Kathmandu University	Nepal	NA	1812-2027; 4812-2078	S. Khadka, Department of Microbiology, Birendra Multiple Campus, Tribhuvan University, Chitwan, Bharatpur, Nepal. E-mail: sukha11@yahoo.com, S. Khadka, Department of Biochemistry and Molecular Biology, School of Life Sciences, Central China Normal University, Wuhan, Hubei 430079, China. E-mail: sukha11@yahoo.com	English	http://www.kumj.com.np/issue/69/23-27.pdf; http://ovidsp.ovid.com/ovidweb.cgi?T=JS&PAGE=reference&D=emexa&NEWS=N&AN=2005087453	NA
AMR in food	N/A	Adiguzel M.C.;Cengiz S.;Baran A.	Molecular serotyping of salmonella strains isolated from retail chicken meats by in silico derived multiplex pcr, determination of esbl, and colistin resistance genes mcr-1 to-5	Veterinarski Arhiv	Vet.Arh.	2021	NA	91	2	179	187	Acinetobacter baumannii;agglutination test;animal experiment;animal food;antibiotic resistance;antibiotic sensitivity;antimicrobial therapy;article;bacterial growth;bacterium culture;bacterium identification;bacterium isolate;bloodstream infection;broiler;broth dilution;Campylobacter;*chicken meat;*colistin resistance;*computer simulation;disk diffusion;DNA extraction;Escherichia coli;geographic …	Salmonella spp. are zoonotic pathogenic agents that cause important infections in humans and animals. They are the most common foodborne pathogens after Campylobacter spp. worldwide. The aim of this study was to determine the phenotypic and genotypic extended-spectrum beta-lactamase (ESBL) and colistin resistance of 67 Salmonella spp. isolated from retail chicken meats between May and December 20…	ID: 2007600812; M1: (Adiguzel, Cengiz) Department of Microbiology, Faculty of Veterinary Medicine, Ataturk University, Erzurum, Turkey; M1: (Baran) Department of Food Quality Control and Analysis, Erzurum Vocational School, Ataturk University, Erzurum, Turkey	University of Zagreb, Facultty of Veterinary Medicine	Croatia	Molekularna serotipizacija sojeva bakterije salmonella izoliranih iz pileceg mesa za prodaju, na temelju in silico visestrukog pcr-a, odredivanja esbl-a i gena kolistin rezistencije mcr-1 do-5	0372-5480	M.C. Adiguzel, Ataturk University, Faculty of Veterinary Medicine, Department of Microbiology, Erzurum 25240, Turkey. E-mail: mcemal.adiguzel@atauni.edu.tr	English	https://hrcak.srce.hr/file/375833; http://ovidsp.ovid.com/ovidweb.cgi?T=JS&PAGE=reference&D=emexa&NEWS=N&AN=2007600812	http://dx.doi.org/10.24099/vet.arhiv.0942
AMR in food	N/A	Adimpong,David B.;Nielsen,Dennis S.;Sorensen,Kim I.;Derkx,Patrick M. F.;Jespersen,Lene	Genotypic characterization and safety assessment of lactic acid bacteria from indigenous African fermented food products	BMC microbiology	BMC Microbiol.	2012	20120517	12	NA	75	NA	Africa;Animals;Anti-Bacterial Agents/pd Pharmacology];Bacterial Typing Techniques;Cluster Analysis;DNA, Bacterial/ch Chemistry];DNA, Bacterial/ge Genetics];DNA, Ribosomal/ch Chemistry];DNA, Ribosomal/ge Genetics];Drug Resistance, Bacterial;Fermentation;Food Handling;*Food Microbiology;Food Safety;Humans;*Lactic Acid/me Metabolism];*Lactobacillales/cl Classification];*Lactobacillales/ge Genetics];…	BACKGROUND: Indigenous fermented food products play an essential role in the diet of millions of Africans. Lactic acid bacteria (LAB) are among the predominant microbial species in African indigenous fermented food products and are used for different applications in the food and biotechnology industries. Numerous studies have described antimicrobial susceptibility profiles of LAB from different p…	ID: 22594449; M2: Adimpong, David B. Department of Food Science, University of Copenhagen, Faculty of Life Sciences, Rolighedsvej 30, Frederiksberg C, Denmark. dadimpong@life.ku.dk; M1: 100966981	NA	England	NA	1471-2180; 1471-2180	NA	NA	http://ovidsp.ovid.com/ovidweb.cgi?T=JS&PAGE=reference&D=med9&NEWS=N&AN=22594449	https://dx.doi.org/10.1186/1471-2180-12-75
AMR in food	N/A	Aduah,Martin;Adzitey,Frederick;Amoako,Daniel Gyamfi;Abia,Akebe Luther King;Ekli,Rejoice;Teye,Gabriel Ayum;Shariff,Amir H. M.;Huda,Nurul	Not All Street Food Is Bad: Low Prevalence of Antibiotic-Resistant Salmonella enterica in Ready-to-Eat (RTE) Meats in Ghana Is Associated with Good Vendors' Knowledge of Meat Safety	Foods (Basel, Switzerland)	Foods	2021	20210506	10	5	NA	NA	NA	Foodborne infections due to the consumption of meat is a significant threat to public health. However, good vendor and consumer knowledge of meat safety could prevent meat contamination with and transmission of foodborne pathogens like Salmonella. Thus, this study investigated the vendor and consumer perception, knowledge, and practices of meat safety regarding ready-to-eat (RTE) meat and how thi…	ID: 34066440; M2: Aduah, Martin. Department of Animal Science, University for Development Studies, Tamale P.O. Box TL 1882, Ghana.; M2: Adzitey, Frederick. Department of Animal Science, University for Development Studies, Tamale P.O. Box TL 1882, Ghana.; M2: Adzitey, Frederick. Department of Veterinary Science, University for Development Studies, Tamale P.O. Box TL 1882, Ghana.; M2: Amoako, Danie…	NA	Switzerland	NA	2304-8158; 2304-8158	NA	NA	http://ovidsp.ovid.com/ovidweb.cgi?T=JS&PAGE=reference&D=pmnm&NEWS=N&AN=34066440	https://dx.doi.org/10.3390/foods10051011
AMR in food	N/A	Adzitey,Frederick;Huda,Nurul;Shariff,Amir Husni Mohd	Phenotypic Antimicrobial Susceptibility of Escherichia coli from Raw Meats, Ready-to-Eat Meats, and Their Related Samples in One Health Context	Microorganisms	Microorganisms	2021	20210205	9	2	NA	NA	NA	Meat is an important food source that can provide a significant amount of protein for human development. The occurrence of bacteria that are resistant to antimicrobials in meat poses a public health risk. This study evaluated the occurrence and antimicrobial resistance of E. coli (Escherichia coli) isolated from raw meats, ready-to-eat (RTE) meats and their related samples in Ghana. E. coli was i…	ID: 33562804; M2: Adzitey, Frederick. Department of Food Science and Technology, University for Development Studies, P. O. Box TL 1882 Tamale, Ghana.; M2: Huda, Nurul. Faculty of Food Science and Nutrition, Universiti Malaysia Sabah, Jalan UMS, Kota Kinabalu 88400, Malaysia.; M2: Shariff, Amir Husni Mohd. Faculty of Food Science and Nutrition, Universiti Malaysia Sabah, Jalan UMS, Kota Kinabalu 8…	NA	Switzerland	NA	2076-2607; 2076-2607	NA	NA	http://ovidsp.ovid.com/ovidweb.cgi?T=JS&PAGE=reference&D=pmnm&NEWS=N&AN=33562804	https://dx.doi.org/10.3390/microorganisms9020326
AMR in food	N/A	Afshari A.;Taheri S.;Hashemi M.;Norouzy A.;Nematy M.;Mohamadi S.	Methicillin- and Vancomycin-Resistant Staphylococcus aureus and Vancomycin-Resistant Enterococci Isolated from Hospital Foods: Prevalence and Antimicrobial Resistance Patterns	Current microbiology	Curr.Microbiol.	2022	NA	79	11	326	NA	antibiotic resistance;article;bacterial strain;controlled study;*convenience food;cooked food;disk diffusion;DNA extraction;human;meat;nonhuman;prevalence;rice;salad;vancomycin resistance;*vancomycin resistant Enterococcus;*vancomycin resistant Staphylococcus aureus;ampicillin;azithromycin;cefoxitin;clindamycin;cotrimoxazole;dalfopristin plus quinupristin;erythromycin;gentamicin;meticillin;oxacil…	This study aimed to investigate the prevalence of Methicillin- and Vancomycin-Resistant Staphylococcus aureus (MRSA, VRSA) and Vancomycin-Resistant Enterococcus (VRE) of hospital food samples in Mashhad, Iran. A total of 357 hospital food samples were collected from 13 hospitals. Enterococcus spp. and Staphylococcus aureus were identified using conventional cultural techniques following genotypic…	ID: 2019160074; M1: (Afshari, Taheri, Hashemi, Norouzy, Nematy) Department of Nutrition, Faculty of Medicine, Mashhad University of Medical Sciences, Mashhad, Iran, Islamic Republic of; M1: (Mohamadi) Department of Food Hygiene and Quality Control, Faculty of Veterinary Medicine, Shahre-Kord University, Shahre-kord, Iran, Islamic Republic of	Springer	United States	NA	0343-8651; 1432-0991	S. Mohamadi, Department of Food Hygiene and Quality Control, Faculty of Veterinary Medicine, Shahre-Kord University, Shahre-kord, Iran, Islamic Republic of. E-mail: saramohamadi12@yahoo.com	English	https://link.springer.de/link/service/journals/00284/index.htm; http://ovidsp.ovid.com/ovidweb.cgi?T=JS&PAGE=reference&D=emexb&NEWS=N&AN=2019160074	https://dx.doi.org/10.1007/s00284-022-03022-0
AMR in food	N/A	Agunos,Agnes;Leger,David;Avery,Brent P.;Parmley,E. J.;Deckert,Anne;Carson,Carolee A.;Dutil,Lucie	Ciprofloxacin-resistant Campylobacter spp. in retail chicken, western Canada	Emerging infectious diseases	Emerg Infect Dis	2013	NA	19	7	1121	4	Animals;*Anti-Bacterial Agents/pd Pharmacology];British Columbia;Campylobacter/de Drug Effects];*Campylobacter/ip Isolation & Purification];Chickens/mi Microbiology];*Ciprofloxacin/pd Pharmacology];*Drug Resistance, Bacterial;*Food Microbiology/sn Statistics & Numerical Data];Humans;*Meat/mi Microbiology];Saskatchewan;Tetracycline/pd Pharmacology]	During 2005-2010, the Canadian Integrated Program for Antimicrobial Resistance Surveillance identified increased prevalence of ciprofloxacin (a fluororquinolone) resistance among Campylobacter isolates from retail chicken in British Columbia (4%-17%) and Saskatchewan (6%-11%), Canada. Fluoroquinolones are critically important to human medicine and are not labeled for use in poultry in Canada.	ID: 23764141; M2: Agunos, Agnes. Public Health Agency of Canada, Guelph, Ontario, Canada. agnes.agunos@phac-aspc.gc.ca; M1: cod, 9508155	NA	United States	NA	1080-6059; 1080-6040	NA	NA	http://ovidsp.ovid.com/ovidweb.cgi?T=JS&PAGE=reference&D=med10&NEWS=N&AN=23764141	https://dx.doi.org/10.3201/eid1907.111417
AMR in food	N/A	Ahmadi,Sayed Arif;Panda,A. K.;Shalmali;Kumar,Yashwant;Brahmne,H. G.	Prevalence of Escherichia coli and Salmonella spp. in ready-to-eat meat and meat products in Himachal Pradesh	The Journal of communicable diseases	J.Commun.Dis.	2012	NA	44	2	71	7	Drug Resistance, Bacterial;Escherichia coli/de Drug Effects];*Escherichia coli/ip Isolation & Purification];*Meat/mi Microbiology];*Meat Products/mi Microbiology];Microbial Sensitivity Tests;Prevalence;Salmonella/de Drug Effects];*Salmonella/ip Isolation & Purification]	In the present study, a total of 85 ready to eat meat and meat products were collected from 11 tourist's places of Himachal Pradesh to examine the prevalence of Salmonella spp. and Escherichia coli during May 2010 till April 2011. Out of 33 samples, meat curry and 25 samples of non-veg momo, 4(12.12%) and 1(4.0%) were found to be positive for Escherichia coli. respectively. All the 5 E. coli isol…	ID: 25151751; M1: ibn, 0261652	NA	India	NA	0019-5138; 0019-5138	NA	NA	http://ovidsp.ovid.com/ovidweb.cgi?T=JS&PAGE=reference&D=med9&NEWS=N&AN=25151751	NA
AMR in food	N/A	Ahmed,Ashraf M.;Shimamoto,Toshi;Shimamoto,Tadashi	Characterization of integrons and resistance genes in multidrug-resistant Salmonella enterica isolated from meat and dairy products in Egypt	International journal of food microbiology	Int.J.Food Microbiol.	2014	NA	189	NA	39	44	*antibiotic resistance;article;bacterium conjugation;bacterium isolate;controlled study;*dairy product;developing country;DNA sequence;Egypt;gene cassette;human;*integron;*meat;nonhuman;polymerase chain reaction;*Salmonella enterica;Salmonella enteritidis;Salmonella infantis;Salmonella typhimurium;amoxicillin plus clavulanic acid;ampicillin;aztreonam;beta lactamase;cefotaxime;cefotetan;cefoxitin;…	Foodborne pathogens are a leading cause of illness and death, especially in developing countries. The problem is exacerbated if bacteria attain multidrug resistance. Little is currently known about the extent of antibiotic resistance in foodborne pathogens and the molecular mechanisms underlying this resistance in Africa. Therefore, the current study was carried out to characterize, at the molecu…	ID: 373727783; M1: (Ahmed) Department of Bacteriology, Mycology and Immunology, Faculty of Veterinary Medicine, Kafrelsheikh University, Kafr El-Sheikh 33516, Egypt; M1: (Shimamoto, Shimamoto) Laboratory of Food Microbiology and Hygiene, Graduate School of Biosphere Science, Hiroshima University, Higashi-Hiroshima 739-8528, Japan	Elsevier B.V	Netherlands	NA	0168-1605; 1879-3460	T. Shimamoto, Laboratory of Food Microbiology and Hygiene, Graduate School of Biosphere Science, Hiroshima University, Higashi-Hiroshima 739-8528, Japan. E-mail: tadashis@hiroshima-u.ac.jp	English	http://www.elsevier.com/locate/ijfoodmicro; http://ovidsp.ovid.com/ovidweb.cgi?T=JS&PAGE=reference&D=emed15&NEWS=N&AN=373727783	http://dx.doi.org/10.1016/j.ijfoodmicro.2014.07.031
AMR in food	N/A	Ahmed,Sunzid;Siddique,Md Abubakkar;Rahman,Matiur;Bari,Md Latiful;Ferdousi,Shahnila	A study on the prevalence of heavy metals, pesticides, and microbial contaminants and antibiotics resistance pathogens in raw salad vegetables sold in Dhaka, Bangladesh	Heliyon	Heliyon	2019	20190212	5	2	e01205	NA	NA	The presence of undesirable heavy metals, pesticide residues, and microbial contaminants in fresh produces is a worldwide public health concern. This study was undertaken to evaluate the residual pesticides (Diazinon, Malathion, Cypermethrin, Dimethoate, Quinalphos, and Chloropyrofos), heavy metal contamination (Pb, Cd, and Cr), and microbiological quality and safety of 4 common raw salad vegetab…	ID: 30805565; M2: Ahmed, Sunzid. Centre for Advanced Research in Sciences, University of Dhaka, Dhaka 1000, Bangladesh.; M2: Siddique, Md Abubakkar. Waffen Research Laboratory, 190/A Tejgaon, Dhaka 1208, Bangladesh.; M2: Rahman, Matiur. National Food Safety Laboratory, Institute of Public Health, Dhaka 1212, Bangladesh.; M2: Bari, Md Latiful. Centre for Advanced Research in Sciences, University o…	NA	England	NA	2405-8440; 2405-8440	NA	NA	http://ovidsp.ovid.com/ovidweb.cgi?T=JS&PAGE=reference&D=pmnm4&NEWS=N&AN=30805565	https://dx.doi.org/10.1016/j.heliyon.2019.e01205
AMR in food	N/A	Ajuzieogu,Chinyere Augusta;Dyboh,Irene Chidinma;Nwobodo,David Chinemerem	Culture-dependent examination of the bacteriological quality of ready-to-eat African salads in Enugu metropolis, Nigeria and antibiotic resistance profile of associated bacteria	Heliyon	Heliyon	2022	20220929	8	10	e10782	NA	NA	This study investigated the bacteriological quality of ready-to-eat (RTE) African salads in Enugu metropolis, Enugu, Nigeria. A total of 10 samples of African salad were purchased from 10 different vendors in Enugu metropolis. The samples were purchased from Agbani Road, Ogbete, Mayor, Uwani, Kenyatta, Achara Layout, Obiagu and Timber. Isolation and enumeration of bacterial isolates were done usi…	ID: 36212018; M2: Ajuzieogu, Chinyere Augusta. Renaissance University, Ugbawka, Enugu State, Nigeria.; M2: Dyboh, Irene Chidinma. Renaissance University, Ugbawka, Enugu State, Nigeria.; M2: Nwobodo, David Chinemerem. Renaissance University, Ugbawka, Enugu State, Nigeria.; M1: 101672560	NA	England	NA	2405-8440; 2405-8440	NA	NA	http://ovidsp.ovid.com/ovidweb.cgi?T=JS&PAGE=reference&D=pmnm6&NEWS=N&AN=36212018	https://dx.doi.org/10.1016/j.heliyon.2022.e10782
AMR in food	N/A	Akaeze,Onyekachukwu;Kilonzo-Nthenge,Agnes;Nandwani,Dilip;Mafiz,Abdullah Ibn;Nzomo,Maureen;Aniume,Tobenna	Incidence of Drug-Resistant Enterobacteriaceae Strains in Organic and Conventional Watermelons Grown in Tennessee	Foods (Basel, Switzerland)	Foods	2022	20221022	11	21	NA	NA	NA	The production and consumption of organic fresh produce have constantly increased since the 1990s. Consumers prefer organic produce because it does not contain synthetic chemical residues that are often implicated in health problems. The contamination of fresh produce by pathogenic Enterobacteriaceae strains remains a major challenge, and is responsible for frequent foodborne disease outbreaks. T…	ID: 36359929; M2: Akaeze, Onyekachukwu. Department of Agriculture and Environmental Sciences, Tennessee State University, 3500 John A. Merritt Boulevard, Nashville, TN 37209, USA.; M2: Kilonzo-Nthenge, Agnes. Department of Human Sciences, Tennessee State University, 3500 John A. Merritt Boulevard, Nashville, TN 37209, USA.; M2: Nandwani, Dilip. Department of Agriculture and Environmental Sciences…	NA	Switzerland	NA	2304-8158; 2304-8158	NA	NA	http://ovidsp.ovid.com/ovidweb.cgi?T=JS&PAGE=reference&D=pmnm&NEWS=N&AN=36359929	https://dx.doi.org/10.3390/foods11213316
AMR in food	N/A	Akbar,Ali;Anal,Anil Kumar	Prevalence and antibiogram study of Salmonella and Staphylococcus aureus in poultry meat	Asian Pacific journal of tropical biomedicine	Asian Pac.j.trop.biomed.	2013	NA	3	2	163	8	Animals;*Anti-Bacterial Agents/pd Pharmacology];*Drug Resistance, Multiple, Bacterial;*Food Microbiology;*Meat/mi Microbiology];Microbial Sensitivity Tests;Poultry;Prevalence;*Salmonella/de Drug Effects];Salmonella/ip Isolation & Purification];*Staphylococcus aureus/de Drug Effects];Staphylococcus aureus/ip Isolation & Purification];Thailand/ep Epidemiology]	OBJECTIVE: To evaluate the presence and antibiogram pattern of Salmonella and Staphylococcus aureus (S. aureus) in retail poultry meat products., METHODS: Foodborne pathogens (Salmonella and S. aureus) were isolated from poultry meat and confirmed with the help of biochemical and immunological test. Antibiogram of the isolates were examined by following CLSI methods., RESULTS: A total number of 2…	ID: 23593598; M2: Akbar, Ali. Food Engineering and Bioprocess Technology, School of Environment, Recourses and Development, Asian Institute of Technology, Klong Luang, Pathumthani 12120, Thailand ; Faculty of Life Science, Department of Microbiology, University of Balochistan Quetta, Pakistan.; M1: 101557706	NA	China	NA	2221-1691; 2221-1691	NA	NA	http://ovidsp.ovid.com/ovidweb.cgi?T=JS&PAGE=reference&D=med10&NEWS=N&AN=23593598	https://dx.doi.org/10.1016/S2221-1691(13)60043-X
AMR in food	N/A	Akindolire,Muyiwa Ajoke;Babalola,Olubukola Oluranti;Ateba,Collins Njie	Detection of antibiotic resistant Staphylococcus aureus from milk: A public health implication	International Journal of Environmental Research and Public Health	Int.J.Environ.Res.Public Health	2015	NA	12	9	10254	10275	*antibiotic resistance;antibiotic sensitivity;article;bacterial gene;bacterial virulence;bacterium identification;bacterium isolation;controlled study;gene identification;geographic distribution;matrix assisted laser desorption ionization time of flight mass spectrometry;milk;nonhuman;phenotype;polymerase chain reaction;*Staphylococcus aureus;ampicillin;*antibiotic agent;erythromycin;gentamicin;k…	The aim of this study was to investigate the occurrence, antibiotic susceptibility profiles, and virulence genes determinants of S. aureus isolated from milk obtained from retail outlets of the North-West Province, South Africa. To achieve this, 200 samples of raw, bulk and pasteurised milk were obtained randomly from supermarkets, shops and some farms in the North-West Province between May 2012 …	ID: 605759430; M1: (Akindolire, Babalola, Ateba) Department of Biological Sciences, School of Environmental and Health Sciences, Science and Technology North-West University, Mafikeng Campus, Mmabatho, South Africa; M1: (Babalola, Ateba) Food Security and Safety Niche Area, Science and Technology, North-West University, Mafikeng 2735, Mmabatho, South Africa	MDPI AG (Postfach, Basel CH-4005, Switzerland)	Switzerland	NA	1661-7827; 1660-4601	C.N. Ateba, Department of Biological Sciences, School of Environmental and Health Sciences, Science and Technology North-West University, Mafikeng Campus, Mmabatho, South Africa. E-mail: atebacollins1@hotmail.com	English	http://www.mdpi.com/1660-4601/12/9/10254/pdf; http://ovidsp.ovid.com/ovidweb.cgi?T=JS&PAGE=reference&D=emed16&NEWS=N&AN=605759430	http://dx.doi.org/10.3390/ijerph120910254
AMR in food	N/A	Akiyama,Tatsuya;Khan,Ashraf A.	Molecular characterization of strains of fluoroquinolone-resistant Salmonella enterica serovar Schwarzengrund carrying multidrug resistance isolated from imported foods	The Journal of antimicrobial chemotherapy	J.Antimicrob.Chemother.	2012	20111018	67	1	101	10	*Anti-Bacterial Agents/pd Pharmacology];Bacterial Proteins/ge Genetics];DNA, Bacterial/ch Chemistry];DNA, Bacterial/ge Genetics];*Drug Resistance, Multiple, Bacterial;*Fluoroquinolones/pd Pharmacology];*Food Microbiology;Humans;Microbial Sensitivity Tests;Molecular Sequence Data;Mutation, Missense;*Salmonella enterica/de Drug Effects];*Salmonella enterica/ge Genetics];Salmonella enterica/ip Isola…	OBJECTIVES: To determine the fluoroquinolone resistance determinants in Salmonella enterica serovar Schwarzengrund from imported foods., METHODS: Antibiotic susceptibility of Salmonella Schwarzengrund to 16 antibiotics was examined using disc agar diffusion and Etest. Quinolone resistance determinants were examined by sequence analysis of gyrA, gyrB, parC and parE, PCR amplification of qnrA, qnrB…	ID: 22010209; M2: Akiyama, Tatsuya. Microbiology Division, US Food and Drug Administration, National Center for Toxicological Research, Jefferson, AR 72079, USA.; M1: hd7, 7513617	NA	England	NA	1460-2091; 0305-7453	NA	NA	http://ovidsp.ovid.com/ovidweb.cgi?T=JS&PAGE=reference&D=med9&NEWS=N&AN=22010209	https://dx.doi.org/10.1093/jac/dkr414
AMR in food	N/A	Aklilu,Erkihun;Raman,Kausalya	MCR-1 Gene Encoded Colistin-Resistant Escherichia coli in Raw Chicken Meat and Bean Sprouts in Malaysia	International journal of microbiology	Int.J.Microbiol.	2020	20200728	2020	NA	8853582	NA	NA	This study was conducted to detect the presence of colistin-resistant Escherichia coli (E. coli) in raw chicken meat and bean sprouts collected from local markets and to determine the antimicrobial resistance patterns of the E. coli isolates. A total of 100 samples, comprised of 50 raw chicken meat and 50 bean sprouts, were collected and processed. Kirby-Bauer method was used to determine the ant…	ID: 32774381; M2: Aklilu, Erkihun. Faculty of Veterinary Medicine, Universiti Malaysia Kelantan, Locked Bag 36, Kota Bharu, Kelantan, Malaysia.; M2: Raman, Kausalya. Faculty of Veterinary Medicine, Universiti Malaysia Kelantan, Locked Bag 36, Kota Bharu, Kelantan, Malaysia.; M1: 101516125	NA	Egypt	NA	1687-918X	NA	NA	http://ovidsp.ovid.com/ovidweb.cgi?T=JS&PAGE=reference&D=pmnm&NEWS=N&AN=32774381	https://dx.doi.org/10.1155/2020/8853582
AMR in food	N/A	Akoachere,Jane-Francis Tatah Kihla;Tatsinkou,Bertrand Fossi;Nkengfack,Joseph Mbapngong	Bacterial and parasitic contaminants of salad vegetables sold in markets in Fako Division, Cameroon and evaluation of hygiene and handling practices of vendors	BMC research notes	BMC Res Notes	2018	NA	11	1	100	NA	aerobic bacterium;*antibiotic resistance;Balantidium;Cameroon;commercial phenomena;Entamoeba;Enterobacteriaceae;*food contamination;*food handling;human;hygiene;*isolation and purification;microbiology;parasitology;Staphylococcus aureus;*vegetable;*antiinfective agent;*erythromycin	OBJECTIVE: Increase in awareness of the health benefits of vegetables has resulted in an increase in consumption. Many vegetables are consumed raw to retain the natural taste and heat labile nutrients. The safety of raw vegetables is a great concern. We investigated the bacteriological and parasitological quality of salad vegetables sold in three major markets in Fako Division Cameroon, the hygie…	ID: 623559064; M1: (Akoachere, Tatsinkou, Nkengfack) Department of Microbiology and Parasitology, Faculty of Science, University of Buea, PO Box 63South West Region, Buea, Cameroon	NA	United Kingdom	NA	1756-0500 (electronic); 1756-0500	NA	English	http://ovidsp.ovid.com/ovidweb.cgi?T=JS&PAGE=reference&D=emed19&NEWS=N&AN=623559064	http://dx.doi.org/10.1186/s13104-018-3175-2
AMR in food	N/A	Aksoy,Aksem;Gulbaz,Guven;Sezer,Cigdem;Vatansever,Leyla	Presence and antibiotic resistance of listeria monocytogenes in raw milk and dairy products	Kafkas Universitesi Veteriner Fakultesi Dergisi	Kafkas Universitesi Veteriner Fakultesi Dergisi	2018	NA	24	3	415	421	*antibiotic resistance;article;butter;cheese;controlled study;*dairy product;disk diffusion;DNA extraction;genetic identification;*Listeria monocytogenes;*milk;minimum inhibitory concentration;nonhuman;penicillin resistance;polymerase chain reaction;prevalence;Staphylococcus aureus;amikacin;cotrimoxazole;meropenem;penicillin G;vancomycin	In this study, the presence of Listeria monocytogenes in raw milk and milk products produced from raw milk by traditional method, such as cheese and butter using cultural and molecular techniques and the antibiotic resistances were investigated. Isolation was performed using the FDA technique. Microbact 12L test kit was used for biochemical identification. Genotyping of isolates was done by tradi…	ID: 621787759; M1: (Aksoy, Gulbaz) Kafkas University, Faculty of Engineering Architecture, Department of Food Engineering, Kars TR-36100, Turkey; M1: (Sezer, Vatansever) Kafkas University, Faculty of Veterinary Medicine, Department of Food Safety and Public Health, Kars TR-36100, Turkey	Veteriner Fakultesi Dergisi (E-mail: vetdergi@kafkas.edu.tr)	Turkey	Cig sut ve sut urunlerinde listeria monocytogenes varligi ve antibiyotik direnci	1300-6045; 1309-2251	A. Aksoy, Kafkas University, Faculty of Engineering Architecture, Department of Food Engineering, Kars TR-36100, Turkey. E-mail: aksemaksoy@hotmail.com	English	http://vetdergikafkas.org/uploads/pdf/pdf_KVFD_2349.pdf; http://ovidsp.ovid.com/ovidweb.cgi?T=JS&PAGE=reference&D=emed19&NEWS=N&AN=621787759	http://dx.doi.org/10.9775/kvfd.2017.19081
AMR in food	N/A	Al Qabili D.M.A.;Aboueisha A.-K.M.;Ibrahim G.A.;Youssef A.I.;El-Mahallawy H.S.	Virulence and antimicrobial-resistance of shiga toxin-producing E. coli (STEC) Isolated from edible shellfish and its public health significance	Archives of Microbiology	Arch.Microbiol.	2022	NA	204	8	510	NA	animal tissue;*antibiotic resistance;antibiotic sensitivity;article;*bacterial virulence;controlled study;crab;nonhuman;oyster;polymerase chain reaction;serotype;*shellfish;*Shiga toxin producing Escherichia coli;shrimp;surface property;amoxicillin plus clavulanic acid;ampicillin;azithromycin;ceftriaxone;chloramphenicol;ciprofloxacin;colistin;cotrimoxazole;fosfomycin;gentamicin;penicillin derivat…	Shiga toxin-producing E. coli (STEC) are an important cause of foodborne illness in humans with infections ranging from mild non-bloody diarrhea to bloody diarrhea (BD) and hemolytic uremic syndrome (HUS). This study aimed to investigate the distribution of STEC in shellfish from coastal shores of Lake Timsah in Ismailia Governorate, Egypt and its probable hazard to seafood consumers. Samples fro…	ID: 2018293728; M1: (Al Qabili, Aboueisha, Youssef, El-Mahallawy) Department of Animal Hygiene, Zoonoses, and Animal Behaviour and Management, Faculty of Veterinary Medicine, Suez Canal University, Ismailia 41522, Egypt; M1: (Ibrahim) Bacteriology Department, AHRI, Ismailia branch, ARC, Ismailia 41511, Egypt	Springer Science and Business Media Deutschland GmbH	Germany	NA	0302-8933; 1432-072X	H.S. El-Mahallawy, Department of Animal Hygiene, Zoonoses, and Animal Behaviour and Management, Faculty of Veterinary Medicine, Suez Canal University, Ismailia 41522, Egypt. E-mail: dr_ba1012_2@hotmail.com	English	https://link.springer.de/link/service/journals/00203/index.htm; http://ovidsp.ovid.com/ovidweb.cgi?T=JS&PAGE=reference&D=emexb&NEWS=N&AN=2018293728	https://dx.doi.org/10.1007/s00203-022-03114-2
AMR in food	N/A	Al,Serhat;Ertas Onmaz,Nurhan;Barel,Mukaddes;Yildirim,Yeliz;Gonulalan,Zafer;Hizlisoy,Harun;Karadal,Fulden	A molecular investigation of carbapenem resistant enterobacteriaceae and blakpc, blandm and blaoxa-48 genes in raw milk	Kafkas Universitesi Veteriner Fakultesi Dergisi	Kafkas Universitesi Veteriner Fakultesi Dergisi	2020	NA	26	3	391	396	agar gel electrophoresis;antibiotic resistance;antibiotic sensitivity;article;bacterial gene;bacterial growth;bacterial strain;bacterium culture;bacterium detection;bacterium isolate;*carbapenem-resistant Enterobacteriaceae;colony forming unit;controlled study;disk diffusion;DNA extraction;Enterobacteriaceae;gene locus;gene sequence;*genetic analysis;nonhuman;public health;*raw milk;real time pol…	The success of antibiotic treatment has been negatively affected due to developing and spreading antimicrobial resistance all over the world. The present study was carried out to reveal the presence of carbapenem resistant Enterobacteriaceae and blaKPC, blaNDM and blaOXA-48 genes responsible for carbapenem resistance in raw milk and to contribute to transmission dynamics and molecular epidemiolog…	ID: 2003981633; M1: (Al, Ertas Onmaz, Barel, Yildirim, Gonulalan) Erciyes University, Veterinary Faculty, Food Hygiene and Technology Department, Kayseri TR-38280, Turkey; M1: (Hizlisoy) Erciyes University, Veterinary Faculty, Veterinary Public Health, Kayseri TR-38280, Turkey; M1: (Karadal) Nigde Omer Halisdemir University, Bor Vocational School, Department of Food Processing, Nigde TR-51700, Tu…	Veteriner Fakultesi Dergisi (E-mail: vetdergi@kafkas.edu.tr)	Turkey	Cig sutlerde karbapenem direncli enterobacteriaceae ve blakpc, blandm ve blaoxa-48 gen varliginin molekuler olarak incelenmesi	1300-6045; 1309-2251	S. Al, Erciyes University, Veterinary Faculty, Food Hygiene and Technology Department, Kayseri TR-38280, Turkey. E-mail: serhatal@erciyes.edu.tr	English	http://vetdergikafkas.org/pdf.php?id=2675; http://ovidsp.ovid.com/ovidweb.cgi?T=JS&PAGE=reference&D=emexa&NEWS=N&AN=2003981633	http://dx.doi.org/10.9775/kvfd.2019.23329
AMR in food	N/A	Al-Ansari M.M.;Aljubali M.M.;Somily A.M.;Albarrag A.M.;Masood A.	Isolation and molecular characterization of multidrug-resistant Salmonella enterica serovars	Journal of Infection and Public Health	J.Infect.Public Health	2021	NA	14	12	1767	1776	antibiotic resistance;antibiotic sensitivity;article;bacterium identification;*bacterium isolation;biome;chicken meat;controlled study;DNA extraction;infection risk;nonhuman;poultry farming;*Salmonella enterica;Salmonella enterica serovar Enteritidis;*Salmonella enterica serovar Typhimurium;salmonellosis;Saudi Arabia;serotype;amikacin;amoxicillin plus clavulanic acid;ampicillin;antibiotic agent;c…	Background: Salmonellosis is a foodborne zoonosis leaving gastrointestinal illness and drug-resistant genes to the consumers. To prevent Salmonella contamination associated health issues in the chicken meat sold in Riyadh city in Saudi Arabia. The evaluation of the Salmonella isolates from the meat sample needs to be screened for the composition of Salmonella serotypes and antimicrobial resistanc…	ID: 2015266942; M1: (Al-Ansari, Aljubali) Department of Botany and Microbiology, College of Science, King Saud University, Riyadh 11451, Saudi Arabia; M1: (Somily) College of Medicine, King Saud University Medical City, Microbiology (32), PO Box 2925, Riyadh 11461, Saudi Arabia; M1: (Albarrag) Department of Pathology, Faculty of Medicine, King Saud University, Riyadh, Saudi Arabia; M1: (Masood) D…	Elsevier Ltd	United Kingdom	NA	1876-0341; 1876-035X	M.M. Al-Ansari, Department of Botany and Microbiology, College of Science, King Saud University, Riyadh 11451, Saudi Arabia. E-mail: myalansari@ksu.edu.sa	English	http://www.elsevier.com/wps/find/journaldescription.cws_home/716388/descriptio; http://ovidsp.ovid.com/ovidweb.cgi?T=JS&PAGE=reference&D=emexb&NEWS=N&AN=2015266942	https://dx.doi.org/10.1016/j.jiph.2021.10.011
AMR in food	N/A	Al-Ashmawy,Maha;Sallam,Khalid Ibrahim;Abd-Elghany,Samir;Elhadidy,Mohamed;Tamura,Tomohiro	Prevalence, Molecular Characterization, and Antimicrobial Susceptibility of Methicillin-Resistant Staphylococcus aureus Isolated from Milk and Dairy Products	Foodborne pathogens and disease	Foodborne Pathog Dis	2016	20160202	13	3	156	62	Animals;*Anti-Bacterial Agents/pd Pharmacology];*Anti-Infective Agents/pd Pharmacology];Cheese/mi Microbiology];Dairy Products/mi Microbiology];Egypt/ep Epidemiology];Enterotoxins/pd Pharmacology];*Food Microbiology;Humans;Ice Cream/ps Parasitology];Methicillin/pd Pharmacology];Methicillin-Resistant Staphylococcus aureus/de Drug Effects];Methicillin-Resistant Staphylococcus aureus/ge Genetics];*M…	The present work was undertaken to study the prevalence, molecular characterization, virulence factors, and antimicrobial susceptibility of methicillin-resistant Staphylococcus aureus (MRSA) in raw milk and dairy products in Mansoura City, Egypt. MRSA was detected in 53% (106/200) among all milk and dairy products with prevalence rates of 75%, 65%, 40%, 50%, and 35% in raw milk, Damietta cheese, …	ID: 26836943; M2: Al-Ashmawy, Maha Abdou. 1 Departments of Food Hygiene and Control, Faculty of Veterinary Medicine, Mansoura University, Mansoura, Egypt .; M2: Sallam, Khalid Ibrahim. 1 Departments of Food Hygiene and Control, Faculty of Veterinary Medicine, Mansoura University, Mansoura, Egypt .; M2: Abd-Elghany, Samir Mohammed. 1 Departments of Food Hygiene and Control, Faculty of Veterinary M…	NA	United States	NA	1556-7125; 1535-3141	NA	NA	http://ovidsp.ovid.com/ovidweb.cgi?T=JS&PAGE=reference&D=med13&NEWS=N&AN=26836943	https://dx.doi.org/10.1089/fpd.2015.2038
AMR in food	N/A	Alghizzi,Mashael J.;Shami,Ashwag;Alansari,Maysoon	The prevalence of Staphylococcus aureus and methicillin resistant staphylococcus aureus in processed food samples in Riyadh, Saudi Arabia	Journal of Pure and Applied Microbiology	J.Pure Appl.Microbiol.	2021	NA	15	1	91	99	antibiotic resistance;antibiotic sensitivity;article;bacterial chromosome;bacterial growth;bacterial strain;bacterial virulence;bacterium contamination;bacterium identification;bacterium isolate;bacterium isolation;controlled study;gene cassette;*methicillin resistant Staphylococcus aureus;methicillin resistant Staphylococcus aureus infection;multidrug resistance;nonhuman;polymerase chain reactio…	Staphylococcus aureus mainly Methicillin Resistant Staphylococcus aureus(MRSA) is a life-threatening infection that occurring in food and caused a public health concern. This study designed to examine the prevalence of S. aureus and MRSA in different types of processed food. Food samples were screened for the recovered strains of S. aureus and MRSA, and they were examined for antimicrobial suscep…	ID: 2011340350; M1: (Alghizzi, Shami) Department of Biology Science, Princess Nourah bint Abdulrahman University, Riyadh, Saudi Arabia; M1: (Alansari) Department of Biology Science, King Saud University, Riyadh, Saudi Arabia	Journal of Pure and Applied Microbiology	India	NA	0973-7510; 2581-690X	A. Shami, Department of Biology Science, Princess Nourah bint Abdulrahman University, Riyadh, Saudi Arabia. E-mail: ayshami@pnu.edu.sa	English	https://microbiologyjournal.org/the-prevalence-of-staphylococcus-aureus-and-methicillin-resistant-staphylococcus-aureus-in-processed-food-samples-in-riyadh-saudi-arabia/; http://ovidsp.ovid.com/ovidweb.cgi?T=JS&PAGE=reference&D=emexb&NEWS=N&AN=2011340350	http://dx.doi.org/10.22207/JPAM.15.1.03
AMR in food	N/A	Ali M.W.;Utsho K.S.;Karmakar S.;Hoque M.N.;Rahman M.T.;Hassan J.	First report on the molecular characteristics of mcr-1 colistin resistant E. coli isolated from retail broiler meat in Bangladesh	International journal of food microbiology	Int.J.Food Microbiol.	2023	NA	388	NA	110065	NA	antibiotic resistance;article;bacterial strain;bacterial virulence;bacterium culture;bacterium isolate;*Bangladesh;breast;*broiler;broth dilution;*carbapenem resistant Escherichia coli;*colistin resistance;commensal Escherichia coli;controlled study;decision tree;disk diffusion;gizzard;human;liver;MacConkey agar;major clinical study;minimum inhibitory concentration;nonhuman;*plasmid;polymerase ch…	Poultry meat is considered as a potential source of colistin resistant Escherichia coli (CREC). This study aimed to determine the prevalence and characteristics of CREC in broiler meat and ascertain their possible zoonotic potential(s). Broiler meat (n = 104) comprising 26 of each of the thigh, breast, liver, and proventriculus-gizzard was purchased from the retail outlets, Bangladesh. CREC was i…	ID: 2022078872; M1: (Ali, Utsho, Karmakar, Rahman, Hassan) Department of Microbiology and Hygiene, Faculty of Veterinary Science, Bangladesh Agricultural University, Mymensingh 2202, Bangladesh; M1: (Hoque) Department of Gynecology, Obstetrics & Reproductive Health, Faculty of Veterinary Medicine & Animal Science, Bangabandhu Sheikh Mujibur Rahman Agricultural University, Gazipur 1706, Bangladesh	Elsevier B.V	Netherlands	NA	0168-1605; 1879-3460	J. Hassan, Department of Microbiology and Hygiene, Faculty of Veterinary Science, Bangladesh Agricultural University, Mymensingh 2202, Bangladesh. E-mail: dr_jahid@bau.edu.bd	English	https://www.elsevier.com/locate/ijfoodmicro; http://ovidsp.ovid.com/ovidweb.cgi?T=JS&PAGE=reference&D=emedx&NEWS=N&AN=2022078872	https://dx.doi.org/10.1016/j.ijfoodmicro.2022.110065
AMR in food	N/A	Ali S.;Alsayeqh A.F.	Review of major meat-borne zoonotic bacterial pathogens	Frontiers in public health	Front Public Health	2022	NA	10	NA	1045599	NA	*antibiotic resistance;Bacillus cereus;bacterial infection;bacterial strain;*Brucella;Campylobacter;Clostridium;developing country;digestive system;*Escherichia coli;*food poisoning;food processing;food safety;fungus;human;*Listeria;Listeria monocytogenes;meat;meat consumption;Mycobacterium bovis;nonhuman;*One Health;parasite;public health;review;*Salmonella;Shigella;Staphylococcus aureus;virus;*…	The importance of meat-borne pathogens to global disease transmission and food safety is significant for public health. These pathogens, which can cause a variety of diseases, include bacteria, viruses, fungi, and parasites. The consumption of pathogen-contaminated meat or meat products causes a variety of diseases, including gastrointestinal ailments. Humans are susceptible to several diseases c…	ID: 639934609; M1: (Ali) Institute of Microbiology, Faculty of Veterinary Science, University of Agriculture, Faisalabad, Pakistan; M1: (Alsayeqh) Department of Veterinary Medicine, College of Agriculture and Veterinary Medicine, Qassim University, Buraidah, Saudi Arabia	NLM (Medline)	Switzerland	NA	2296-2565 (electronic); 2296-2565	NA	English	http://ovidsp.ovid.com/ovidweb.cgi?T=JS&PAGE=reference&D=emexb&NEWS=N&AN=639934609	https://dx.doi.org/10.3389/fpubh.2022.1045599
AMR in food	N/A	Ali,Rabia;Saleem,Sidrah	Identification and quantification of antimicrobial activity in commercially available chicken meat in a large urban centre in Pakistan	Current Research in Food Science	Curr.Res.Food Sci.	2020	NA	3	NA	173	177	antibiotic sensitivity;*antimicrobial activity;article;bacterium isolate;broiler;*chicken meat;Escherichia coli;geography;kidney tissue;liver tissue;methicillin resistant Staphylococcus aureus;minimum inhibitory concentration;muscle tissue;nonhuman;Pakistan;priority journal;urban area;aminoglycoside/an Drug Analysis];beta lactam/an Drug Analysis];chloramphenicol/an Drug Analysis];quinolone deriva…	Background: Large-scale use and misuse of antibacterial agents for infection prevention and growth promotion in chicken has grown alongside mass production of poultry as a primary protein source in human diet. This has led to concern about promotion of antibiotic resistance among bacteria of clinical significance to human disease. The objectives of this study are to identify which, if any, antimi…	ID: 2006795970; M1: (Ali, Saleem) Department of Microbiology, University of Health Sciences, Khayaban-e-Jamia, Lahore 54000, Pakistan	Elsevier B.V	Netherlands	NA	2665-9271 (electronic); 2665-9271	R. Ali, Department of Microbiology, University of Health Sciences, Khayaban-e-Jamia, Lahore 54000, Pakistan. E-mail: rabyaskhan@gmail.com	English	https://www.journals.elsevier.com/current-research-in-food-science; http://ovidsp.ovid.com/ovidweb.cgi?T=JS&PAGE=reference&D=emexb&NEWS=N&AN=2006795970	http://dx.doi.org/10.1016/j.crfs.2020.05.002
AMR in food	N/A	Aliero A.A.;Turba F.Y.;Bagudo A.I.;Folake A.A.;Manga S.S.	Antibiotics Resistant Pattern of Bacteria Isolated from Spoiled Avocado Fruit Sold in Sokoto Metropolis	Borneo Journal of Pharmacy	Borneo J.Pharm.	2022	NA	5	4	367	374	antibiotic resistance;article;*avocado;bacterial count;bacterium isolate;chloramphenicol resistance;disk diffusion;Escherichia coli;Klebsiella;nonhuman;Pseudomonas;public health;Staphylococcus aureus;*antibiotic agent;ciprofloxacin;cotrimoxazole;pefloxacin;streptomycin	Consuming fruit contaminated with bacteria remains a crucial route of foodborne infection in developing countries and creates a severe public health burden. The research aimed to determine the antibiotic-resistant pattern of bacteria associated with the spoilage of Avocado pear (Persea americana) sold in the Sokoto metropolis. Twenty spoilt avocado fruits were obtained from market three in Sokoto…	ID: 2022047520; M1: (Aliero, Turba, Bagudo, Folake, Manga) Department of Microbiology, Kebbi State University of Science and Technology, Aliero, Kebbi State, Aliero, Nigeria	Institute for Research and Community Services, Universitas Muhammadiyah Palangkaraya	Indonesia	NA	2621-4814	A.A. Aliero, Department of Microbiology, Kebbi State University of Science and Technology, Aliero, Kebbi State, Aliero, Nigeria. E-mail: adamualieroa@gmail.com	English	https://journal.umpr.ac.id/index.php/bjop/article/view/3405; http://ovidsp.ovid.com/ovidweb.cgi?T=JS&PAGE=reference&D=emedx&NEWS=N&AN=2022047520	https://dx.doi.org/10.33084/bjop.v5i4.3405
AMR in food	N/A	Aliyo A.;Seyoum A.;Teklemariam Z.	Bacteriological Quality and Antimicrobial Susceptibility Patterns Among Raw Milk Producers and Vendors in Gomole District, Borena Zone, Southern Ethiopia	Infection and Drug Resistance	Infect.Drug Resist.	2022	NA	15	NA	2589	2602	adult;aged;*antibiotic sensitivity;article;bacterial count;*bacteriology;bacterium identification;bacterium isolation;coliform bacterium;controlled study;cross-sectional study;data processing;Escherichia coli;Ethiopia;female;food contamination;food quality;food storage;hand washing;health survey;human;laboratory test;male;middle aged;*milk production;nonhuman;observational study;plate count;popul…	Background and Aim: Milk consumption plays a great role in the nutrition of consumers and the income of producers as well as vendors, but their bacteriological quality causes loss of those benefits. Hence, the aim of this study was to determine the bacteriological quality, associated factors and antimicrobial susceptibility pattern among raw milk of producers and vendors in Gomole district, Boren…	ID: 2016947983; M1: (Aliyo) Department of Medical Laboratory Science, Institute of Health, Bule Hora University, Bule Hora, Ethiopia; M1: (Seyoum, Teklemariam) Department of Medical Laboratory Science, College of Health and Medical Sciences Haramaya University, Harar, Ethiopia	Dove Medical Press Ltd	New Zealand	NA	1178-6973 (electronic); 1178-6973	A. Aliyo, Department of Medical Laboratory Science, Institute of Health, Bule Hora University, Bule Hora, Ethiopia. E-mail: alker438@gmail.com	English	http://www.dovepress.com/infection-and-drug-resistance-journal; http://ovidsp.ovid.com/ovidweb.cgi?T=JS&PAGE=reference&D=emexa&NEWS=N&AN=2016947983	https://dx.doi.org/10.2147/IDR.S364578
AMR in food	N/A	Aliyo A.;Teklemariam Z.	Assessment of Milk Contamination, Associated Risk Factors, and Drug Sensitivity Patterns among Isolated Bacteria from Raw Milk of Borena Zone, Ethiopia	Journal of Tropical Medicine	J.Trop.Med.	2022	NA	2022	NA	3577715	NA	adult;ampicillin resistance;article;bacterial count;*bacterium contamination;biochemical analysis;ciprofloxacin resistance;coliform bacterium;controlled study;cross-sectional study;*drug sensitivity;Escherichia coli;Ethiopia;female;*food contamination;hand washing;human;laboratory test;male;*milk;milk hygiene;nonhuman;prevalence;raw milk;*risk factor;Salmonella;Staphylococcus aureus;ampicillin;ci…	Background. The contamination of raw milk depends on the number and type of organisms that can cause health risks, which can be judged by the presence of microorganisms and bacterial pathogens. This study evaluated bacterial contamination, the risk factor, and drug sensitivity patterns. Methods. A cross-sectional study was carried out on conveniently selected 95 milk producers. Data were collecte…	ID: 2019157151; M1: (Aliyo) Department of Medical Laboratory Science, Institute of Health, Bule Hora University, Bule Hora, Ethiopia; M1: (Teklemariam) Department of Medical Laboratory Sciences, College of Health and Medical Science, Haramaya University, Harar, Ethiopia	Hindawi Limited	United States	NA	1687-9686; 1687-9694	NA	English	http://www.hindawi.com/journals/jtm/; http://ovidsp.ovid.com/ovidweb.cgi?T=JS&PAGE=reference&D=emexb&NEWS=N&AN=2019157151	https://dx.doi.org/10.1155/2022/3577715
AMR in food	N/A	Aljahani,Amani H.;Alarjani,Khaloud M.;Hassan,Zeinab K.;Elkhadragy,Manal F.;Ismail,Elsayed A.;Al-Masoud,Abdulrahman;Yehia,Hany M.	Molecular detection of methicillin heat-resistant Staphylococcus aureus strains in pasteurized camel milk in Saudi Arabia	Bioscience reports	Biosci.Rep.	2020	NA	40	4	NA	NA	Animals;Bacterial Proteins/ge Genetics];Bacterial Proteins/ip Isolation & Purification];Camelus;Cefoxitin/pd Pharmacology];Cefoxitin/tu Therapeutic Use];DNA, Bacterial/ip Isolation & Purification];*Hot Temperature;Humans;Methicillin-Resistant Staphylococcus aureus/de Drug Effects];Methicillin-Resistant Staphylococcus aureus/ge Genetics];*Methicillin-Resistant Staphylococcus aureus/ip Isolation & …	Antibiotic- and heat-resistant bacteria in camel milk is a potential public health problem. Staphylococcus aureus (S. aureus) is an opportunistic pathogen in humans, dairy cattle and camels. We characterized the phenotype and genotype of methicillin-resistant staphylococcal strains recovered from pasteurized and raw camel milk (as control) distributed in the retail markets of Saudi Arabia. Of the…	ID: 32202302; M2: Aljahani, Amani H. Department of Physical Sport Science, Nutrition and Food Science, Princess Nourah Bint Abdulrahman University, Saudi Arabia.; M2: Alarjani, Khaloud M. Department of Botany and Microbiology, College of Science, King Saud University, Saudi Arabia.; M2: Hassan, Zeinab K. Cancer Biology Department, Virology and Immunolgy Unit, National Cancer Institute, Cairo Univ…	NA	England	NA	1573-4935; 0144-8463	NA	NA	http://ovidsp.ovid.com/ovidweb.cgi?T=JS&PAGE=reference&D=medl&NEWS=N&AN=32202302	https://dx.doi.org/10.1042/BSR20193470
AMR in food	N/A	Alkhafaje W.K.;Olama Z.A.;Ali S.M.	Molecular characterization and microbial resistance of different bacterial isolates in some dairy products	Iraqi Journal of Veterinary Sciences	Iraqi J.Vet.Sci.	2022	NA	36	2	333	339	article;Bacillus;*bacterium isolate;cheese;consumer;*dairy product;Enterococcus;Escherichia coli;human;incidence;infectious agent;manufacturing;*milk;*multidrug resistance;nonhuman;Salmonella;Staphylococcus	Bacterial contamination of milk and dairy products is a common problem. In the last two years, the foodborne diseases caused by the intake of milk and dairy products have been mostly disturbed with Salmonella entertica, Listeria monocytogenes Escherichia coli 0157:H7 and Campylobacter jejune. The study aims to isolate multidrug resistance (MDR) bacteria in dairy products and study of the molecula…	ID: 2016375950; M1: (Alkhafaje, Olama) Botany and Microbiology Department, Faculty of Science, Alexandria University, Alexandria, Egypt; M1: (Ali) Nucleic Acid Research Department, Genetic Engineering and Biotechnology Research Institute, City of Scientific Research and Technological applications, Alexandria, Egypt	University of Mosul - College of Veterinary Medicine	Iraq	NA	1607-3894; 2071-1255	S.M. Ali, Nucleic Acid Research Department, Genetic Engineering and Biotechnology Research Institute, City of Scientific Research and Technological applications, Alexandria, Egypt. E-mail: safaa.mohamedali@yahoo.com	English	https://vetmedmosul.com/browse?_action=issue; http://ovidsp.ovid.com/ovidweb.cgi?T=JS&PAGE=reference&D=emexa&NEWS=N&AN=2016375950	https://dx.doi.org/10.33899/ijvs.2021.130206.1764
AMR in food	N/A	Allen,Kevin J.;Kovacevic,Jovana;Cancarevic,Ana;Wood,Jayde;Xu,Jieqing;Allen,Jennifer K.;Mesak,Lili R.;Gill,Bradford	Microbiological survey of imported produce available at retail across Canada	International journal of food microbiology	Int.J.Food Microbiol.	2013	NA	162	2	135	142	antibiotic resistance;article;*bacterium detection;bacterium isolate;Canada;coliform bacterium;Colombia;concentration (parameters);Dominican Republic;enrichment culture;Enterococcus faecalis;Enterococcus faecium;Escherichia coli;food analysis;*food industry;food packaging;food quality;Guatemala;herb;Mexico;*microbiological examination;nonhuman;prevalence;Salmonella;spinach;United States	Increasing consumption and year-round consumer demand for fresh, minimally processed green vegetables have been observed in Canada and other developed countries. However, in the past two decades, produce has been increasingly implicated in outbreaks and correspondingly recognized as a vector for the transmission of pathogenic microorganisms. To this end, we examined the microbiological quality of…	ID: 368351673; M1: (Allen, Kovacevic, Cancarevic, Wood, Xu, Allen, Mesak) Food, Nutrition and Health Program, Faculty of Land and Food Systems, The University of British Columbia, 2205 East Mall, Vancouver, BC V6T 1Z4, Canada; M1: (Gill) British Columbia Cancer Agency, The University of British Columbia, 600 West 10th Avenue, Vancouver, BC V5Z 4E6, Canada	Elsevier B.V	Netherlands	NA	0168-1605; 1879-3460	K.J. Allen, Food, Nutrition and Health Program, Faculty of Land and Food Systems, The University of British Columbia, 2205 East Mall, Vancouver, BC V6T 1Z4, Canada. E-mail: kevin.allen@ubc.ca	English	http://www.elsevier.com/locate/ijfoodmicro; http://ovidsp.ovid.com/ovidweb.cgi?T=JS&PAGE=reference&D=emed14&NEWS=N&AN=368351673	http://dx.doi.org/10.1016/j.ijfoodmicro.2013.01.010
AMR in food	N/A	Almashhadany,Dhary A.	Occurrence and antimicrobial susceptibility of Salmonella isolates from grilled chicken meat sold at retail outlets in Erbil City, Kurdistan region, Iraq	Italian journal of food safety	Ital.j.food saf.	2019	20190625	8	2	8233	NA	NA	Food borne salmonellosis is a major public health problem worldwide. This study aimed to detect the occurrence and antibiotics sensitivity of Salmonella species in grilled chicken meat sold at retail outlets in Erbil City, Kurdistan, Iraq. Two hundred and twenty-five (225) samples were aseptically collected from central and suburb retail outlets. For isolation of salmonellae, samples were culture…	ID: 31355156; M2: Almashhadany, Dhary A. Department of Pathological Analysis, Knowledge University, Erbil, Kurdistan Region, Iraq.; M1: 101684120	NA	Italy	NA	2239-7132; 2239-7132	NA	NA	http://ovidsp.ovid.com/ovidweb.cgi?T=JS&PAGE=reference&D=pmnm4&NEWS=N&AN=31355156	https://dx.doi.org/10.4081/ijfs.2019.8233
AMR in food	N/A	Almathen,Faisal S.;El-Ghareeb,Waleed;Fayez,Mahmoud M.;Alsultan,Raed A.	Methicillin resistant Staphylococcus aureus (MRSA) in camel meat: Prevalence and antibiotic susceptibility	Slovenian Veterinary Research	Slovenian Vet.Res.	2019	NA	56	NA	249	256	antibiotic resistance;*antibiotic sensitivity;article;bacterium identification;bacterium isolation;camel;coagulase positive Staphylococcus;controlled study;disease surveillance;disk diffusion;DNA extraction;food safety;gene expression;*meat;*methicillin resistant Staphylococcus aureus;nonhuman;*prevalence;public health;real time polymerase chain reaction;screening;zone of inhibition;amoxicillin p…	This study is an initiative study intended to investigate the prevalence and antibiotic susceptibility of Staphylococcus aureus and MRSA obtained from fresh camel meat retailed in Al-Hasa, Saudi Arabia. The survey has been conducted for five months where fresh camel meat were microbiologically analyzed to isolate S. aureus using culture media and VITEK2 technique. The Identification of S. aureus …	ID: 627723311; M1: (El-Ghareeb, Almathen) Department of Veterinary Public Health and Animal Husbandry, College of Veterinary Medicine and Animal Resources, King Faisal University, 400 Al-Hasa 31982, Saudi Arabia; M1: (El-Ghareeb) Food Control Department, Faculty of Veterinary Medicine, Zagazig University 44519, Egypt; M1: (Fayez) Veterinary Serum and Vaccine Research Institute, Cairo, Egypt; M1: …	University of Ljubljana - Veterinary Faculty (E-mail: gregor.majdic@vf.uni-lj.si)	Slovenia	NA	1580-4003	W.R. El-Ghareeb, Department of Veterinary Public Health and Animal Husbandry, College of Veterinary Medicine and Animal Resources, King Faisal University, 400 Al-Hasa 31982, Saudi Arabia. E-mail: welsaid@kfu.edu.sa	English	https://www.slovetres.si/index.php/SVR; http://ovidsp.ovid.com/ovidweb.cgi?T=JS&PAGE=reference&D=emed20&NEWS=N&AN=627723311	http://dx.doi.org/10.26873/SVR-764-2019
AMR in food	N/A	Alt,Katja;Karagiannis,Ioannis;Werber,Dirk;Frank,Christina;Fruth,Angelika;Simon,Sandra;Prager,Rita;Tietze,Erhard;Rabsch,Wolfgang;Helmeke,Carina;Kohlstock,Claudia	Outbreak of uncommon O4 non-agglutinating Salmonella typhimurium linked to Minced Pork, Saxony-Anhalt, Germany, January to April 2013	PLoS ONE	PLoS ONE	2015	NA	10	6	e0128349	NA	adult;age distribution;aged;antibiotic resistance;antibiotic sensitivity;article;bacterial strain;bacterium isolate;case control study;controlled study;epidemic;female;food intake;food safety;Germany;human;interview;major clinical study;male;nonhuman;norovirus infection;*pork;residential area;*Salmonella;*salmonellosis/ep Epidemiology];bacterium lipopolysaccharide;chloramphenicol;*O4 non agglutin…	Introduction: In January 2013, the National Reference Centre for Salmonella (NRC) detected a salmonellosis cluster in Saxony-Anhalt, Germany, caused by uncommon O4 non-agglutinating, monophasic Salmonella (S.) Typhimurium DT193. Circulating predominant monophasicS. Typhimurium DT193 clones typically display resistance phenotype ASSuT. We investigated common exposures to control the outbreak, and …	ID: 604923625; M1: (Alt, Karagiannis, Werber, Frank, Fruth) Department for Infectious Disease Epidemiology, Robert Koch-Institute, Berlin, Germany; M1: (Simon, Prager, Tietze, Rabsch) National Reference Centre for Salmonella and Other Bacterial Enterics, Robert Koch-Institute, Wernigerode, Saxony-Anhalt, Germany; M1: (Helmeke, Kohlstock) State Agency for Consumer Protection of Saxony-Anhalt, Magd…	Public Library of Science (E-mail: plos@plos.org)	United States	NA	1932-6203 (electronic); 1932-6203	NA	English	http://www.plosone.org/article/fetchObject.action?uri=info:doi/10.1371/journal.pone.0128349&representation=PDF; http://ovidsp.ovid.com/ovidweb.cgi?T=JS&PAGE=reference&D=emed16&NEWS=N&AN=604923625	http://dx.doi.org/10.1371/journal.pone.0128349
AMR in food	N/A	Alvarez-Cisneros,Y.;Fernandez,F. J.;Ponce-Alquicira,E.;Sainz-Espunez,T.	Assessment of virulence factors, antibiotic resistance and amino-decarboxylase activity in Enterococcus faecium MXVK29 isolated from Mexican chorizo	Letters in applied microbiology	Lett.Appl.Microbiol.	2017	NA	64	2	171	176	*antibiotic resistance;article;assay;bacterial strain;bacterium isolation;cell adhesion;cell wall;controlled study;*Enterococcus faecium;*enzyme activity;food safety;gene;health;Mexican;nonhuman;pathogenesis;polymerase chain reaction;precursor;protein aggregation;risk factor;*amino acid decarboxylase;antibiotic agent;cadaverine;chloramphenicol;erythromycin;gentamicin;histamine;kanamycin;lipoprote…	Enterococcus faecium MXVK29 has the ability to produce an antimicrobial compound that belongs to Class IIa of the Klaenhammer classification, and could be used as part of a biopreservation technology through direct inoculation of the strain as a starter or protective culture. However, Enterococcus is considered as an opportunistic pathogen, hence, the purpose of this work was to study the food sa…	ID: 614189500; M1: (Alvarez-Cisneros, Fernandez, Ponce-Alquicira) Departamento de Biotecnologia, Universidad Autonoma Metropolitana-Iztapalapa, Mexico City, Mexico; M1: (Sainz-Espunez) Universidad Autonoma Metropolitana-Xochimilco, Mexico City, Mexico	Blackwell Publishing Ltd (E-mail: customerservices@oxonblackwellpublishing.com)	United Kingdom	NA	0266-8254; 1472-765X	E. Ponce-Alquicira, Departamento de Biotecnologia, Universidad Autonoma Metropolitana-Iztapalapa, Mexico City, Mexico. E-mail: pae@xanum.uam.mx	English	http://www3.interscience.wiley.com/journal/117997861/home; http://ovidsp.ovid.com/ovidweb.cgi?T=JS&PAGE=reference&D=emed18&NEWS=N&AN=614189500	http://dx.doi.org/10.1111/lam.12699
AMR in food	N/A	Alzaben,Feras;Fat'hi,Shawkat;Elbehiry,Ayman;Alsugair,Maha;Marzouk,Eman;Abalkhail,Adil;Almuzaini,Abdulaziz M.;Rawway,Mohammed;Ibrahem,Mai;Sindi,Wael;Alshehri,Turki;Hamada,Mohamed	Laboratory Diagnostic Methods and Antibiotic Resistance Patterns of Staphylococcus aureus and Escherichia coli Strains: An Evolving Human Health Challenge	Diagnostics (Basel, Switzerland)	Diagnostics (Basel)	2022	20221031	12	11	NA	NA	NA	Raw ground meat is known as a transmission vehicle for biological agents that may be harmful to human health. The objective of the present study was to assess microbiological quality of the ground meats. A total of 280 samples of local and imported chilled meats were randomly collected from retail shops in Buraydah City, Saudi Arabia. The meat samples were microbiologically analyzed using standar…	ID: 36359489; M2: Alzaben, Feras. Department of Veterinary Medicine, College of Agriculture and Veterinary Medicine, Qassim University, Buraydah 52571, Saudi Arabia.; M2: Alzaben, Feras. Department of Preventive Medicine, King Fahad Armed Forces Hospital, Jeddah 23311, Saudi Arabia.; M2: Fat'hi, Shawkat. Department of Veterinary Medicine, College of Agriculture and Veterinary Medicine, Qassim Uni…	NA	Switzerland	NA	2075-4418; 2075-4418	NA	NA	http://ovidsp.ovid.com/ovidweb.cgi?T=JS&PAGE=reference&D=pmnm&NEWS=N&AN=36359489	https://dx.doi.org/10.3390/diagnostics12112645
AMR in food	N/A	Amandeep;Singh,Randhir;Kaur,Simranpreet;Gill,J. P. S.	Panton-Valentine Leukocidin (PVL) positive methicillin resistant Staphylococcus aureus (MRSA) in raw milk in Punjab	Indian Journal of Animal Sciences	Indian J.Anim.Sci.	2019	NA	89	1	9	14	antibiotic sensitivity;article;bacterium contamination;bacterium isolation;buffalo milk;controlled study;cow milk;disk diffusion;DNA isolation;gene;human;mastitis;methicillin resistance;*methicillin resistant Staphylococcus aureus infection;necrotizing pneumonia;nonhuman;phenotype;polymerase chain reaction;prevalence;pulsed field gel electrophoresis;Punjab (India);*raw milk;skin infection;Staphyl…	The emergence of methicillin resistant Staphylococcus aureus (MRSA) as a foodborne pathogen has posed a serious public health issue. Milk is extensively consumed food worldwide. The aim of this study was to estimate the presence of MRSA in raw milk in Punjab, by culture and polymerase chain reaction (PCR) techniques. Raw milk samples (291) were collected from all over Punjab. These 291 samples co…	ID: 626179375; M1: (Amandeep, Singh, Kaur, Gill) Guru Angad Dev Veterinary and Animal Sciences University, Ludhiana, Punjab 141 004, India; M1: (Amandeep, Singh, Kaur) School of Public Health and Zoonoses, India	Indian Council of Agricultural Research (E-mail: himanshu@icar.org.in)	India	NA	0367-8318	NA	English	http://epubs.icar.org.in/ejournal/index.php/IJAnS/article/view/86231/35367; http://ovidsp.ovid.com/ovidweb.cgi?T=JS&PAGE=reference&D=emed20&NEWS=N&AN=626179375	NA
AMR in food	N/A	Amare,Azanaw;Getaneh,Alem;Dagnew,Mulat;Worku,Tifito;Ashagirie,Birukitait;Adugna,Marie	Bacteriological profile, antimicrobial susceptibility patterns of the isolates among street vended foods and hygienic practice of vendors in Gondar town, Northwest Ethiopia: A cross sectional study	BMC Microbiology	BMC Microbiol.	2019	NA	19	1	120	NA	antibiotic resistance;*antibiotic sensitivity;article;bacterial count;*bacterial load;bacterium identification;bacterium isolate;Citrobacter;colony forming unit;controlled study;cross-sectional study;demography;dilution;Enterobacter;Escherichia coli;Ethiopia;food analysis;*food contamination;*hygiene;incubation temperature;incubation time;microbiological examination;nonhuman;plate count;Staphyloc…	Background: There are numerous advantages offered by street vended foods, but evidence exists that foods exposed for sale on the road side may be contaminated by pathogenic microorganisms. However, information on the bacteriological profile, bacterial load and antimicrobial susceptibility patterns of bacterial isolates from street food in Gondar town are lacking. The aim of this study was to asse…	ID: 627968714; M1: (Amare, Getaneh, Dagnew) Department of Medical Microbiology, University of Gondar, College of Medicine and Health Sciences, School of Biomedical and Laboratory Sciences, Gondar, Ethiopia; M1: (Worku, Ashagirie, Adugna) University of Gondar, College of Medicine and Health Sciences, School of Biomedical and Laboratory Sciences, Comprehensive Specialized Hospital Laboratory, Gonda…	BioMed Central Ltd. (E-mail: info@biomedcentral.com)	United Kingdom	NA	1471-2180 (electronic); 1471-2180	A. Getaneh, Department of Medical Microbiology, University of Gondar, College of Medicine and Health Sciences, School of Biomedical and Laboratory Sciences, Gondar, Ethiopia. E-mail: alemgetaneh2@gmail.com	English	http://www.biomedcentral.com/bmcmicrobiol/; http://ovidsp.ovid.com/ovidweb.cgi?T=JS&PAGE=reference&D=emed20&NEWS=N&AN=627968714	http://dx.doi.org/10.1186/s12866-019-1509-4
AMR in food	N/A	Amezquita-Montes,Zorangel;Tamborski,Maria;Kopsombut,Usa G.;Zhang,Chengxian;Arzuza,Octavio S.;Gomez-Duarte,Oscar	Genetic Relatedness Among Escherichia coli Pathotypes Isolated from Food Products for Human Consumption in Cartagena, Colombia	Foodborne pathogens and disease	Foodborne Pathog Dis	2015	20150318	12	5	454	61	Animals;Cattle;Cheese/mi Microbiology];Colombia;DNA, Bacterial/ge Genetics];Diarrhea/mi Microbiology];Drug Resistance, Multiple, Bacterial;*Enteropathogenic Escherichia coli/ge Genetics];Enteropathogenic Escherichia coli/ip Isolation & Purification];*Enterotoxigenic Escherichia coli/ge Genetics];Enterotoxigenic Escherichia coli/ip Isolation & Purification];*Food Contamination/an Analysis];Food Ha…	Foodborne pathogens are a leading cause of mild-to-severe gastrointestinal illnesses worldwide. Escherichia coli pathotypes have been known to cause gastrointestinal illnesses in children less than 5 years old in Colombia. However, insufficient information is available on the prevalence of E. coli contamination of food products and the kind of E. coli food product reservoirs. The two objectives o…	ID: 25786140; M2: Amezquita-Montes, Zorangel. 1 Division of Pediatric Infectious Diseases, Vanderbilt University School of Medicine, Nashville, Tennessee.; M1: 101120121	NA	United States	NA	1556-7125; 1535-3141	NA	NA	http://ovidsp.ovid.com/ovidweb.cgi?T=JS&PAGE=reference&D=med12&NEWS=N&AN=25786140	https://dx.doi.org/10.1089/fpd.2014.1881
AMR in food	N/A	Ammar,Ahmed M.;Abd El-Aziz,Norhan K.;Mohamed,Samaa S.	Biofilm formation and its correlation with antimicrobial resistance in klebsiella pneumoniae	Zagazig Veterinary Journal	Zagazig Veterinary J.	2021	NA	48	4	366	377	ampicillin resistance;*antibiotic resistance;antibiotic sensitivity;article;bacterial gene;bacterium isolation;*biofilm;cheese;chicken;controlled study;dairy product;*Klebsiella pneumoniae;meat;*multidrug resistance;nonhuman;prevalence;species identification;tetracycline resistance;trimethoprim resistance;amikacin;amoxicillin plus clavulanic acid;ampicillin;*antibiotic agent;azithromycin;aztreona…	Klebsiella pneumoniae (K. pneumoniae) is an opportunistic pathogen capable of causing a wide range of diseases in humans and animals. The increase, emergence, and spread of antimicrobial resistance among K. pneumoniae are the most important health problems worldwide. The production of biofilms by bacterial pathogens exacerbates the complexity of bacterial resistance and prolongs the treatment tim…	ID: 2010815857; M1: (Ammar, Abd El-Aziz) Department of Microbiology, Faculty of Veterinary Medicine, Zagazig University, Zagazig, Sharkia 44511, Egypt; M1: (Mohamed) Directorate of Veterinary Medicine, Zagazig, Sharkia, Egypt	Zagazig University, Faculty of Veterinary Medicine	Egypt	NA	1110-1458; 2357-075X	S.S. Mohamed, Directorate of Veterinary Medicine, Zagazig, Sharkia, Egypt. E-mail: dr.sama.samir@gmail.com	English	https://zvjz.journals.ekb.eg/article_133990.html; http://ovidsp.ovid.com/ovidweb.cgi?T=JS&PAGE=reference&D=emexb&NEWS=N&AN=2010815857	http://dx.doi.org/10.21608/ZVJZ.2020.37640.1115
AMR in food	N/A	Angelidis,Apostolos S.;Komodromos,Dimitrios;Torounidou,Pavlina;Sergelidis,Daniel;Giannakou,Rebecca;Arsenos,Georgios;Gelasakis,Athanasios I.;Kyritsi,Maria;Hadjichristodoulou,Christos;Filioussis,George;Papa,Anna	Isolation and characterization of Staphylococcus aureus and methicillin-resistant Staphylococcus aureus (MRSA) from milk of dairy goats under low-input farm management in Greece	Veterinary microbiology	Vet.Microbiol.	2020	NA	247	NA	108749	NA	adult;antibiotic resistance;article;bacterial count;bacterium identification;*bacterium isolation;biofilm;clonal variation;colony forming unit;controlled study;*dairy goat;egg yolk;*farming system;female;genetic code;*goat milk;Greece;matrix assisted laser desorption ionization time of flight mass spectrometry;*methicillin resistant Staphylococcus aureus;nonhuman;protein fingerprinting;raw milk;s…	The presence of Staphylococcus aureus and methicillin-resistant S. aureus (MRSA) in raw milk is a challenge for veterinarians and public health professionals. In this study, we investigated the presence and clonality of S. aureus and MRSA in milk of individual dairy goats with subclinical mastitis reared under the low-input farming system in Greece and determined the isolates' enterotoxin gene ca…	ID: 2006816790; M1: (Angelidis) Laboratory of Safety and Quality of Milk and Dairy Products, School of Veterinary Medicine, Aristotle University of Thessaloniki, Greece; M1: (Komodromos, Torounidou, Sergelidis) Laboratory of Food Hygiene-Veterinary Public Health, School of Veterinary Medicine, Aristotle University of Thessaloniki, Greece; M1: (Giannakou, Arsenos) Laboratory of Animal Husbandry, S…	Elsevier B.V	Netherlands	NA	0378-1135; 1873-2542	D. Sergelidis, Laboratory of Food Hygiene-Veterinary Public Health, School of Veterinary Medicine, Aristotle University of Thessaloniki, Thessaloniki 54124, Greece. E-mail: dsergel@vet.auth.gr	English	http://www.elsevier.com/locate/vetmic; http://ovidsp.ovid.com/ovidweb.cgi?T=JS&PAGE=reference&D=emexa&NEWS=N&AN=2006816790	http://dx.doi.org/10.1016/j.vetmic.2020.108749
AMR in food	N/A	Anh Vu T.H.;Hai C.V.;Yen ha H.;Khue tu N.H.	Antibiotic Resistance in Salmonella isolated from Ho Chi Minh City (Vietnam) and Difference of sulfonamide Resistance Gene existence in serovars	Journal of Pure and Applied Microbiology	J.Pure Appl.Microbiol.	2021	NA	15	4	2244	2251	animal experiment;*antibiotic resistance;article;bacterial strain;chicken;contamination;controlled study;fish;human;Indiana;Kentucky;*multiplex polymerase chain reaction;nonhuman;phenotype;pork;*raw meat;*Salmonella;*sea food;*serotype;shrimp;squid;*Viet Nam;antibiotic agent;*sulfamethoxazole	In this study, a total of 228 raw meat samples (pork: 76, beef: 76, chicken: 76) and 301 raw seafood samples (fish: 199, shrimp: 67, squid: 35) were collected randomly at traditional markets in Ho Chi Minh City (Vietnam). In meat, the ratio of Salmonella spp. was 70.61% (161/228). Among the contaminated meat samples, pork was infected with a ratio of 90.79 % (69/76) while the contamination ratios…	ID: 2015958722; M1: (Anh Vu, Hai, Yen ha) Microbiology Laboratory, Center of Analytical Services and Experimentation (CASE), Ho Chi Minh city, Vietnam; M1: (Anh Vu) Faculty of Biological Sciences, Nong Lam University, Ho Chi Minh city, Vietnam; M1: (Khue tu) School of Biotechnology, International University, Ho Chi Minh city, Vietnam; M1: (Khue tu) Vietnam National University, Ho Chi Minh city, V…	Journal of Pure and Applied Microbiology	India	NA	0973-7510; 2581-690X	T.H. Anh Vu, Microbiology Laboratory, Center of Analytical Services and Experimentation (CASE), Ho Chi Minh city, Vietnam. E-mail: nhktu@hcmiu.edu.vn	English	https://microbiologyjournal.org/antibiotic-resistance-in-salmonella-isolated-from-ho-chi-minh-city-vietnam-and-difference-of-sulfonamide-resistance-gene-existence-in-serovars/; http://ovidsp.ovid.com/ovidweb.cgi?T=JS&PAGE=reference&D=emexb&NEWS=N&AN=2015958722	https://dx.doi.org/10.22207/JPAM.15.4.46
AMR in food	N/A	Anjum,Aftab Ahmad;Ali,Muhammad Asad;Hussain,Firasat;Ali,Shahzad;Iqbal,Muhammad Naeem;Muhammad,Ali;Ahmad,Aftab;Irfan,Muhammad;Shabbir,Asghar	Assessment of microbial load of un-pasteurized fruit juices and in vitro antibacterial potential of honey against bacterial isolates	Open Microbiology Journal	Open Microbiol.J.	2015	NA	9	1	26	32	*antibacterial activity;Bacillus subtilis;*bacterium isolate;*contamination;Escherichia coli;*fruit juice;*honey;human;*in vitro study;Klebsiella pneumoniae;major clinical study;maximum permissible dose;monitoring;morphology;nonhuman;Paenibacillus alvei;Paenibacillus polymyxa;*pathogen load;Polymyxa;Pseudomonas pneumonia;staphylococcal pneumonia;*antibiotic agent	The development of resistance in bacteria against commonly used antibiotics/drugs is of considerable medical significance. Aim of this study was to determine the microbial load of un-pasteurized packed fruit juices sold in Lahore city and to determine antibacterial activity of five different honey samples against isolated bacteria. Unpasteurized fruit juice samples (n=60) were collected from stre…	ID: 612299016; M1: (Iqbal) The School of Life Sciences, Fujian Agriculture and Forestry University, Fuzhou 350002, China; M1: (Iqbal, Anjum, Ali, Hussain) Department of Microbiology, University of Veterinary and Animal Sciences, Lahore 54000, Pakistan; M1: (Ali) Department of Wildlife and Ecology, University of Veterinary and Animal Sciences, Lahore 54000, Pakistan; M1: (Iqbal, Muhammad, Irfan) D…	Bentham Science Publishers B.V. (P.O. Box 294, Bussum 1400 AG, Netherlands)	Netherlands	NA	1874-2858 (electronic); 1874-2858	M.N. Iqbal, The School of Life Sciences, Fujian Agriculture and Forestry University, Fuzhou, China. E-mail: driqbalnaeem@hotmail.com	English	http://www.bentham.org/open/tomicroj/index.htm; http://ovidsp.ovid.com/ovidweb.cgi?T=JS&PAGE=reference&D=emexb&NEWS=N&AN=612299016	NA
AMR in food	N/A	Anning,Alberta Serwah;Dugbatey,Arnold Akolatse;Kwakye-Nuako,Godwin;Asare,Kwame Kumi	Antibiotic susceptibility pattern of enterobacteriaceae isolated from raw meat and ghanaian coin currencies at cape coast metropolis, ghana: The public health implication	Open Microbiology Journal	Open Microbiol.J.	2019	NA	13	1	138	145	antibacterial activity;antibiotic resistance;*antibiotic sensitivity;article;bacterium identification;*bacterium isolate;biochemical analysis;disk diffusion;Enterobacter;*Enterobacteriaceae;Escherichia coli;gene;genotype;length of stay;meat;multidrug resistance;nonhuman;phenotype;prevalence;priority journal;Proteus;Pseudomonas;public health;zone of inhibition;amikacin;ampicillin;cefixime;cefotaxi…	Introduction: The emergence and upsurge of multiple antibiotic resistant (MDR) Enterobacteriaceae in the environment is a cause of concern as this can result in an outbreak and spread to healthcare settings. MDR Enterobacteriaceae have been associated with high morbidity and mortality due to delay in selecting and delivering active therapy in time. Aims and Objectives: The study was conducted to …	ID: 2002318790; M1: (Anning, Dugbatey, Kwakye-Nuako, Asare) Department of Biomedical Sciences, School of Allied Health Sciences, College of Health and Allied Sciences, University of Cape Coast, Cape Coast, Ghana; M1: (Asare) Department of Protozoology Institute of Tropical Medicine (NEKKEN), Nagasaki University, Sakamoto 1-12-4, Nagasaki 852-8523, Japan	Bentham Science Publishers B.V. (P.O. Box 294, Bussum 1400 AG, Netherlands)	Netherlands	NA	1874-2858 (electronic); 1874-2858	K.K. Asare, Department of Protozoology Institute of Tropical Medicine (NEKKEN), Nagasaki University, Sakamoto 1-12-4, Nagasaki 852-8523, Japan. E-mail: kwame.asare@nagasaki-u.ac.jp	English	http://benthamopen.com/contents/pdf/TOMICROJ/TOMICROJ-13-138.pdf; http://ovidsp.ovid.com/ovidweb.cgi?T=JS&PAGE=reference&D=emed20&NEWS=N&AN=2002318790	http://dx.doi.org/10.2174/1874285801913010138
AMR in food	N/A	Ansharieta,Ribby;Effendi,Mustofa Helmi;Plumeriastuti,Hani	Detection of multidrug-resistant (MDR) escherichia coli isolated from raw milk in east Java province, Indonesia	Indian Journal of Forensic Medicine and Toxicology	Indian J.Forensic Med.Toxicol.	2020	NA	14	4	3403	3407	agar diffusion;antibacterial activity;antibiotic resistance;antibiotic sensitivity;article;bacterium isolate;disk diffusion;environmental sanitation;*Escherichia coli;extended spectrum beta lactamase producing Escherichia coli;human;Indonesia;integron;major clinical study;mastitis;minimum inhibitory concentration;multidrug resistance;*multidrug resistant bacterium;*multidrug resistant Escherichia…	The aim of this study is to figure out the profile of antibiotic resistance in E. coli, sourced from raw milk, obtained from five districts in East Java Province, Indonesia. A total of 250 samples were tested using the Kirby-Bauer Test method. The result revealed that the highest percentage of antibiotic resistance was Tetracycline (17.05%), followed by Streptomycin (14.2%), Trimethoprim (9.66%),…	ID: 2005798128; M1: (Ansharieta) Faculty of Veterinary Medicine, Universitas Airlangga, Surabaya, Indonesia; M1: (Effendi) Department of Veterinary Public Health, Faculty of Veterinary Medicine, Universitas Airlangga, Surabaya, Indonesia; M1: (Effendi) Halal Research Center, Universitas Airlangga, Surabaya, Indonesia; M1: (Plumeriastuti) Department of Veterinary Pathology, Faculty of Veterinary M…	Institute of Medico-Legal Publications	India	NA	0973-9122; 0973-9130	M.H. Effendi, Department of Veterinary Public Health, Faculty of Veterinary Medicine, Universitas Airlangga, Surabaya, Indonesia. E-mail: mheffendi@yahoo.com, M.H. Effendi, Halal Research Center, Universitas Airlangga, Surabaya, Indonesia. E-mail: mheffendi@yahoo.com	English	http://www.ijfmt.com/issues.html; http://ovidsp.ovid.com/ovidweb.cgi?T=JS&PAGE=reference&D=emexa&NEWS=N&AN=2005798128	http://dx.doi.org/10.37506/ijfmt.v14i4.12151
AMR in food	N/A	Anukampa;Shagufta,Bi;Sivakumar,M.;Kumar,Surender;Agarwal,Rajesh Kumar;Bhilegaonkar,Kiran Narayan;Kumar,Ashok;Dubal,Zunjar Baburao	Antimicrobial resistance and typing of Salmonella isolated from street vended foods and associated environment	Journal of food science and technology	J.Food Sci.Technol.	2017	20170529	54	8	2532	2539	NA	The present study was carried out to find out the occurrence and types of Salmonella present in street vended foods and associated environment, and their resistance pattern against various antibiotics. About 1075 street vended food and associated environment samples were processed for isolation and confirmation of different Salmonella spp. by targeting gene specific invA gene and serotype specifi…	ID: 28740311; M2: Anukampa. Division of Veterinary Public Health, ICAR-Indian Veterinary Research Institute (IVRI), Izatnagar, Bareilly, U.P. 243 122 India.; M2: Shagufta, Bi. Division of Veterinary Public Health, ICAR-Indian Veterinary Research Institute (IVRI), Izatnagar, Bareilly, U.P. 243 122 India.; M2: Sivakumar, M. Division of Veterinary Public Health, ICAR-Indian Veterinary Research Insti…	NA	India	NA	0022-1155; 0022-1155	NA	NA	http://ovidsp.ovid.com/ovidweb.cgi?T=JS&PAGE=reference&D=pmnm4&NEWS=N&AN=28740311	https://dx.doi.org/10.1007/s13197-017-2698-1
AMR in food	N/A	Arafa,A. A.;Ibrahim,E. S.;Fouad,E. A.;Gaber,E. S.	Antibiotic resistance of staphylococci concerning strains included in food industry in Egypt	International Journal of Pharmaceutical and Clinical Research	Intl.J.Pharm.Clin.Res.	2016	NA	8	12	1583	1589	*antibiotic resistance;article;bacterial gene;beef;coagulase negative Staphylococcus;controlled study;disk diffusion;Egypt;*food industry;milk;nonhuman;*Staphylococcus;Staphylococcus aureus;ciprofloxacin;erythromycin;meticillin;penicillin binding protein 2a;penicillin derivative;rifampicin;tetracycline;vancomycin;blaZ gene;mecA gene;tetK gene	Antibiotic resistance increased in humans and in veterinary medicine which may occur from direct way like improper treatment with antibiotic or addition of sub therapeutic doses of antibiotic in ration but there is also an in direct way which is food product as it may contaminated with multiple antibiotic resistance bacteria or bacteria carried the antibiotic resistance genes even if not expresse…	ID: 614181023; M1: (Arafa, Ibrahim, Fouad, Gaber) Department of microbiology and immunology, National Research Center, Giza, Egypt	International Journal of Pharmaceutical and Clinical Research (E-mail: info@ijpcr.com)	India	NA	0975-1556 (electronic); 0975-1556	A.A. Arafa, Department of microbiology and immunology, National Research Center, Giza, Egypt. E-mail: dr.amanyahmed@yahoo.com	English	http://impactfactor.org/PDF/IJPCR/8/IJPCR,Vol8,Issue12,Article6.pdf; http://ovidsp.ovid.com/ovidweb.cgi?T=JS&PAGE=reference&D=emed17&NEWS=N&AN=614181023	NA
AMR in food	N/A	Aragao B.B.;Trajano S.C.;da Silva R.A.;Pajeu e Silva B.;de Moraes Peixoto R.;Mota R.A.	Occurrence of Multi-Resistant Staphylococcus aureus in Artisan Goat Coalho Cheese in Northeastern Brazil	Acta Scientiae Veterinariae	Acta Sci.Vet.	2021	NA	49	NA	1835	NA	antibiotic resistance;article;bacterial gene;bacterial growth;bacterium isolation;*cheese;*cheesemaking;colony forming unit;DNA extraction;gene;gene sequence;genotype;*goat milk;laboratory test;livestock;medical parameters;micellar electrokinetic chromatography;microbiology;nonhuman;phenotype;polymerase chain reaction;*Staphylococcus aureus;thermal analysis;cefoxitin;erythromycin;norfloxacin;oxac…	Background: The artisanal goat coalho cheese is one of the products obtained that stand out in the dairy goat farming of the Northeast of Brazil. Despite its importance, goat cheese is often made under inadequate hygienic-sanitary conditions and usually uses raw goat's milk, increasing the risk of product contamination. Among the pathogens carried by goat coalho cheese, Staphylococcus aureus stan…	ID: 2016466753; M1: (Aragao, Pajeu e Silva, Mota) Programa de Pos-Graduacao em Biociencia Animal (PPGBA), Universidade Federal Rural de Pernambuco (UFRPE), PE, Recife, Brazil; M1: (Trajano) Programa de Pos-Graduacao em Medicina Veterinaria (PPGMV), Universidade Federal Rural de Pernambuco (UFRPE), PE, Recife, Brazil; M1: (da Silva) Departamento de Medicina Veterinaria (DMV), Universidade Federal …	Universidade Federal do Rio Grande do Sul	Brazil	NA	1678-0345; 1679-9216	B.B. Aragao, Programa de Pos-Graduacao em Biociencia Animal, UFRPE, Rua Dom Manuel de Medeiros s/n., PE, Recife CEP 52171-900, Brazil. E-mail: aragaobb@hotmail.com	English	https://seer.ufrgs.br/ActaScientiaeVeterinariae/article/view/117447; http://ovidsp.ovid.com/ovidweb.cgi?T=JS&PAGE=reference&D=emexb&NEWS=N&AN=2016466753	https://dx.doi.org/10.22456/1679-9216.117447
AMR in food	N/A	Aragao,B. B.;Trajano,S. C.;Silva,J. G.;Silva,B. P.;Oliveira,R. P.;Junior,J. W. P.;Mota,R. A.;Peixoto,R. M.	Short communication: High frequency of beta-lactam-resistant Staphylococcus aureus in artisanal coalho cheese made from goat milk produced in northeastern Brazil	Journal of dairy science	J.Dairy Sci.	2019	NA	102	8	6923	6927	animal;beta-lactam resistance;Brazil;cheese;enzymology;female;*genetics;goat;methicillin resistance;methicillin resistant Staphylococcus aureus;*microbiology;milk;physiology;Staphylococcus aureus;antiinfective agent/pd Pharmacology];beta lactamase	Reports of beta-lactam-resistant Staphylococcus aureus in artisanal goat cheese are increasing, and this phenomenon is relevant to public health. The objective of the present study was to determine the prevalence of S. aureus strains carrying the blaZ and mecA resistance genes, as well as the genes encoding the staphylococcal enterotoxins SEA, SEB, SEC, SED, SEE, and TSST-1 in artisanal coalho ch…	ID: 628214657; M1: (Aragao) Universidade Federal Rural de Pernambuco (UFRPE), PE, Recife . 52171-900, Brazil; M1: (Trajano, Silva, Silva, Oliveira, Junior, Mota) Universidade Federal Rural de Pernambuco (UFRPE), PE, Recife . 52171-900, Brazil; M1: (Peixoto) Instituto Federal de Educacao, Ciencia e Tecnologia do Sertao Pernambucano (IFPE), PE, Petrolina, Brazil	NLM (Medline)	United States	NA	1525-3198 (electronic); 1525-3198	NA	English	http://ovidsp.ovid.com/ovidweb.cgi?T=JS&PAGE=reference&D=emed20&NEWS=N&AN=628214657	http://dx.doi.org/10.3168/jds.2018-16162
AMR in food	N/A	Arslan,Seza;Ozdemir,Fatma	Prevalence and antimicrobial resistance of Listeria species and molecular characterization of Listeria monocytogenes isolated from retail ready-to-eat foods	FEMS microbiology letters	FEMS Microbiol.Lett.	2020	NA	367	4	fnaa006	NA	*antibiotic resistance;antibiotic sensitivity;antigen antibody reaction;article;bacterial gene;*bacterial genetics;*bacterial virulence;*bacterium isolation;biofilm;consumer;controlled study;disk diffusion;*food;food analysis;food contamination;health hazard;Listeria grayi;Listeria innocua;Listeria ivanovii;*Listeria monocytogenes;multiplex polymerase chain reaction;nonhuman;polymerase chain reac…	A wide variety of foods can be contaminated with Listeria species, especially L. monocytogenes. Ready-to-eat (RTE) foods are predominantly associated with human listeriosis caused by L. monocytogenes. Therefore, this study aimed to assess the presence of Listeria species in RTE foods and to characterize L. monocytogenes isolates by means of detection of virulence markers, serotypes and genetic re…	ID: 631722295; M1: (Arslan, Ozdemir) Department of Biology, Faculty of Arts and Sciences, Bolu Abant Izzet Baysal University, Golkoy, Bolu 14030, Turkey	Oxford University Press	United Kingdom	NA	0378-1097; 1574-6968	S. Arslan, Department of Biology, Faculty of Arts and Sciences, Bolu Abant Izzet Baysal University, Golkoy, Bolu 14030, Turkey. E-mail: arslan_s3@ibu.edu.tr	English	http://femsle.oxfordjournals.org/; http://ovidsp.ovid.com/ovidweb.cgi?T=JS&PAGE=reference&D=emexa&NEWS=N&AN=631722295	http://dx.doi.org/10.1093/femsle/fnaa006
AMR in food	N/A	Artini,Marco;Cellini,Andrea;Papa,Rosanna;Tilotta,Marco;Scoarughi,Gian Luca;Selan,Laura;Gazzola,Simona;Fontana,Cecilia;Cocconcelli,Pier Sandro;Tempera,Gianna	Adhesive behaviour and virulence of coagulase negative staphylococci isolated from Italian cheeses	International Journal of Immunopathology and Pharmacology	Int.J.Immunopathol.Pharmacol.	2015	NA	28	3	341	350	antibiotic resistance;article;autolysis;bacterial gene;bacterial strain;*bacterial virulence;bacterium isolate;biofilm;cheese;*coagulase negative Staphylococcus;controlled study;genetic resistance;genetic variability;genotype;*microbial adhesion;nonhuman;penicillin resistance;phenotype;phenotypic variation;polymerase chain reaction;priority journal;Staphylococcus caprae;Staphylococcus saprophytic…	Coagulase-negative staphylococci (CoNS) belong to saprophytic microbiota on the skin and mucous membranes of warm-blooded animals and humans, but are also isolated from foodstuffs such as meat, cheese, and milk. In other circumstances, some CoNS can act as pathogens. Thus the presence of CoNS may not be an immediate danger to public health, but can become a risk factor. In particular antibiotic-r…	ID: 606520393; M1: (Artini, Cellini, Papa, Tilotta, Scoarughi, Selan) Department of Public Health and Infectious Diseases, Sapienza University, Piazzale Aldo Moro 5, Rome 00185, Italy; M1: (Gazzola, Fontana, Cocconcelli) Istituto di Microbiologia-CRB, Universita Cattolica del Sacro Cuore, Piacenza Cremona, Italy; M1: (Tempera) Department of Microbiological and Gynecological Sciences, University o…	SAGE Publications Inc. (E-mail: claims@sagepub.com)	Italy	NA	0394-6320	L. Selan, Department of Public Health and Infectious Diseases, Sapienza University, Piazzale Aldo Moro 5, Rome 00185, Italy	English	http://iji.sagepub.com/; http://ovidsp.ovid.com/ovidweb.cgi?T=JS&PAGE=reference&D=emed16&NEWS=N&AN=606520393	http://dx.doi.org/10.1177/0394632015593236
AMR in food	N/A	Asefa Kebede I.;Duga T.	Prevalence and Antimicrobial Resistance of Salmonella in Poultry Products in Central Ethiopia	Veterinary Medicine International	Vet.Med.Int.	2022	NA	2022	NA	8625636	NA	agricultural land;*antibiotic resistance;antibiotic sensitivity;article;bacterial infection;bacterium isolate;bovine;breed;controlled study;cross-sectional study;Enterobacteriaceae;*Ethiopia;feces;groups by age;housing quality;major clinical study;nonhuman;pathogenicity;poultry;*poultry product;*prevalence;public health;*Salmonella;salmonellosis;serotyping;ampicillin;cotrimoxazole	Salmonellosis is a bacterial infection caused by salmonella, a member of the Enterobacteriaceae family. From December 2021 to May 2021, a cross-sectional study was carried out to isolate Salmonella from poultry farms in the towns of Bishoftu and Adama and to determine the antimicrobial susceptibility frequency of the isolates. A total of 384 samples were tested for the presence of Salmonella, inc…	ID: 2022068868; M1: (Asefa Kebede, Duga) School of Veterinary Medicine, Wolaita Sodo University, P.O. Box 138, Wolaita Sodo, Ethiopia	Hindawi Limited	United States	NA	2042-0048 (electronic); 2042-0048	I. Asefa Kebede, School of Veterinary Medicine, Wolaita Sodo University, P.O. Box 138, Wolaita Sodo, Ethiopia. E-mail: byisayas@gmail.com	English	http://www.hindawi.com/journals/vmi/; http://ovidsp.ovid.com/ovidweb.cgi?T=JS&PAGE=reference&D=emedx&NEWS=N&AN=2022068868	https://dx.doi.org/10.1155/2022/8625636
AMR in food	N/A	Asfaw Geresu M.;Regassa S.	Escherichia coli O157: H7 from Food of Animal Origin in Arsi: Occurrence at Catering Establishments and Antimicrobial Susceptibility Profile	Scientific World Journal	Sci.World J.	2021	NA	2021	NA	6631860	NA	*antibiotic sensitivity;article;bacterium isolate;*catering service;cross-sectional study;egg;*Escherichia coli O157:H7;human;hygiene;kanamycin resistance;meat;multidrug resistance;nonhuman;pastry;personnel;phenotype;prevalence;raw milk;amoxicillin plus clavulanic acid;cefoxitin;chloramphenicol;ciprofloxacin;cotrimoxazole;kanamycin;nalidixic acid;nitrofurantoin;streptomycin;tetracycline	Escherichia coli O157: H7 (E. coli O157: H7) has been found to be the major cause of food-borne diseases and a serious public health problem in the world, with an increasing concern for the emergence and spread of antimicrobial-resistant strains. Hitherto, little is known about the carriage of E. coli O157: H7 and its antimicrobial susceptibility profile in the food of animal origin in Ethiopia. …	ID: 2012041771; M1: (Asfaw Geresu) Department of Veterinary Science, College of Agriculture and Environmental Science, Arsi University, Asella, Ethiopia; M1: (Regassa) Department of Animal Science, College of Agriculture and Environmental Science, Arsi University, Asella, Ethiopia	Hindawi Limited	United States	NA	2356-6140; 1537-744X	M. Asfaw Geresu, Department of Veterinary Science, College of Agriculture and Environmental Science, Arsi University, Asella, Ethiopia. E-mail: minda.asfaw@gmail.com	English	http://www.hindawi.com/journals/tswj/; http://ovidsp.ovid.com/ovidweb.cgi?T=JS&PAGE=reference&D=emexa&NEWS=N&AN=2012041771	http://dx.doi.org/10.1155/2021/6631860
AMR in food	N/A	Ashrafudoulla M.;Na K.W.;Hossain M.I.;Mizan M.F.R.;Nahar S.;Toushik S.H.;Roy P.K.;Park S.H.;Ha S.-D.	Molecular and pathogenic characterization of Vibrio parahaemolyticus isolated from seafood	Marine pollution bulletin	Mar.Pollut.Bull.	2021	NA	172	NA	112927	NA	antibiotic resistance;antibiotic sensitivity;article;bacterial strain;bacterial virulence;*bacterium isolate;biofilm;cell adhesion;cell motility;controlled study;Crassostrea gigas;environmental monitoring;food intake;gastroenteritis;human;hydrophobicity;Korea;*molecular genetics;nonhuman;*pathogenicity;Ruditapes philippinarum;*sea food;shellfish;*Vibrio parahaemolyticus;Vibrio parahaemolyticus in…	Gastroenteritis infections in humans are mainly associated with consumption of Vibrio parahaemolyticus contaminated shellfish, which causes health and economic loss. Virulence factor production, antibiotic resistance profile, and biofilm-forming capacity of Vibrio parahaemolyticus isolates on food and food contact surfaces at 30 degreeC were investigated to evaluate the antibiotic sensitivity and…	ID: 2014457995; M1: (Ashrafudoulla, Na, Hossain, Mizan, Nahar, Toushik, Roy, Ha) Food Science and Technology Department, Chung-Ang University, South Korea; M1: (Park) Food Science and Technology Department, Oregon State University, Corvallis, OR 97331, United States	Elsevier Ltd	United Kingdom	NA	0025-326X; 1879-3363	S.-D. Ha, Chung-Ang University, 72-1 Nae-Ri, Daedeok-Myun, Anseong-Si, Gyunggido 456-756, South Korea. E-mail: sangdoha@cau.ac.kr	English	http://www.elsevier.com/locate/marpolbul; http://ovidsp.ovid.com/ovidweb.cgi?T=JS&PAGE=reference&D=emexa&NEWS=N&AN=2014457995	http://dx.doi.org/10.1016/j.marpolbul.2021.112927
AMR in food	N/A	Ashwath P.;Bhavyashree C.;Gatty A.M.;Kavitha G.M.;Sannejal A.D.	Presence of extended spectrum Beta lactamase, Virulence Genes and Resistance Determinants in Biofilm Forming Klebsiella pneumoniae isolated from Food sources: A Potent Risk to the Consumers	Journal of Pure and Applied Microbiology	J.Pure Appl.Microbiol.	2022	NA	16	3	2099	2109	*antibiotic resistance;antibiotic sensitivity;article;*bacterial gene;bacterial virulence;bacterium identification;bacterium isolation;biofilm;chicken;chloramphenicol resistance;consumer;controlled study;cucumber;*food;*food safety;gene expression;*Klebsiella pneumoniae;nonhuman;onion;plasmid;quantitative analysis;tetracycline resistance;tomato;vegetable;*bacterial protein;ceftazidime;cefuroxime;…	Foodborne diseases and infection caused by associated pathogens is a public health concern. Majority of the investigations focus on common foodborne pathogens like Vibrio parahaemolyticus, Escherichia coli, Listeria monocytogenes, Shigella, Salmonella and Staphylococcus aureus. limited knowledge has been accounted on Klebsiella pneumoniae. Presence of multidrug-resistant K. pneumoniae in the food…	ID: 2020156332; M1: (Ashwath, Bhavyashree, Gatty, Kavitha, Sannejal) Nitte (Deemed to be University), Nitte University Centre for Science Education and Research, Karnataka, Mangaluru 575 018, India	Journal of Pure and Applied Microbiology	India	NA	0973-7510; 2581-690X	A.D. Sannejal, Nitte (Deemed to be University), Nitte University Centre for Science Education and Research, Karnataka, Mangaluru 575 018, India. E-mail: akhila@nitte.edu.in	English	https://microbiologyjournal.org/presence-of-extended-spectrum-beta-lactamase-virulence-genes-and-resistance-determinants-in-biofilm-forming-klebsiella-pneumoniae-isolated-from-food-sources-a-potent-risk-to-the-consumers/; http://ovidsp.ovid.com/ovidweb.cgi?T=JS&PAGE=reference&D=emexb&NEWS=N&AN=2020156332	https://dx.doi.org/10.22207/JPAM.16.3.66
AMR in food	N/A	Asiimwe,Benon B.;Baldan,Rossella;Trovato,Alberto;Cirillo,Daniela M.	Prevalence and molecular characteristics of Staphylococcus aureus, including methicillin resistant strains, isolated from bulk can milk and raw milk products in pastoral communities of South-West Uganda	BMC infectious diseases	BMC Infect.Dis.	2017	20170613	17	1	422	NA	Animals;*Anti-Bacterial Agents/pd Pharmacology];Bacterial Toxins/ge Genetics];Electrophoresis, Gel, Pulsed-Field;Enterotoxins/ge Genetics];Exotoxins/ge Genetics];*Food Microbiology/sn Statistics & Numerical Data];Foodborne Diseases/mi Microbiology];Genotype;Humans;Leukocidins/ge Genetics];Methicillin-Resistant Staphylococcus aureus/de Drug Effects];Methicillin-Resistant Staphylococcus aureus/ge G…	BACKGROUND: Staphylococcus aureus strains are now regarded as zoonotic agents. In pastoral settings where human-animal interaction is intimate, multi-drug resistant microorganisms have become an emerging zoonotic issue of public health concern. The study of S. aureus prevalence, antimicrobial resistance and clonal lineages in humans, animals and food in African settings has great relevance, takin…	ID: 28610560; M2: Asiimwe, Benon B. Emerging Bacterial Pathogens Unit, IRCCS, Via Olgettina 58, Milan, Italy. basiimwe@chs.mak.ac.ug.; M2: Asiimwe, Benon B. Universita Vita-Salute San Raffaele, Via Olgettina 58, Milan, Italy. basiimwe@chs.mak.ac.ug.; M2: Asiimwe, Benon B. Department of Medical Microbiology, Makerere University College of Health Sciences, P O Box 7072, Kampala, Uganda. basiimwe@ch…	NA	England	NA	1471-2334; 1471-2334	NA	NA	http://ovidsp.ovid.com/ovidweb.cgi?T=JS&PAGE=reference&D=med14&NEWS=N&AN=28610560	https://dx.doi.org/10.1186/s12879-017-2524-4
AMR in food	N/A	Askari,Neda;Momtaz,Hassan;Tajbakhsh,Elahe	Acinetobacter baumannii in sheep, goat, and camel raw meat: virulence and antibiotic resistance pattern	AIMS microbiology	AIMS microbiol.	2019	20190923	5	3	272	284	NA	Acinetobacter genus belongs to a group of Gram-negative coccobacillus. These bacteria are isolated from human and animal origins. Antimicrobial agents play a vital role in treating infectious diseases in both humans and animals, and Acinetobacter in this regard is defined as an organism of low virulence. The current study aimed to evaluate antibiotic resistance properties and virulence factor gen…	ID: 31663061; M2: Askari, Neda. Ph.D Student of Microbiology, Department of Microbiology, Shahrekord Branch, Islamic Azad University, Shahrekord, Iran.; M2: Momtaz, Hassan. Department of Microbiology, Shahrekord Branch, Islamic Azad University, Shahrekord, Iran.; M2: Tajbakhsh, Elahe. Department of Microbiology, Shahrekord Branch, Islamic Azad University, Shahrekord, Iran.; M1: 101697141	NA	United States	NA	2471-1888; 2471-1888	NA	NA	http://ovidsp.ovid.com/ovidweb.cgi?T=JS&PAGE=reference&D=pmnm4&NEWS=N&AN=31663061	https://dx.doi.org/10.3934/microbiol.2019.3.272
AMR in food	N/A	Aslam,Mueen;Diarra,Moussa S.;Masson,Luke	Characterization of antimicrobial resistance and virulence genotypes of Enterococcus faecalis recovered from a pork processing plant	Journal of food protection	J.Food Prot.	2012	NA	75	8	1486	91	Animals;*Anti-Bacterial Agents/pd Pharmacology];Colony Count, Microbial;Disease Reservoirs/ve Veterinary];*Drug Resistance, Bacterial;Drug Resistance, Multiple, Bacterial;Enterococcus faecalis/de Drug Effects];*Enterococcus faecalis/py Pathogenicity];Feces/mi Microbiology];*Food-Processing Industry/sn Statistics & Numerical Data];Genotype;Humans;*Meat/mi Microbiology];Microbial Sensitivity Tests;…	The objective of this study was to assess the antimicrobial resistance and virulence genotypes of Enterococcus faecalis isolated from samples obtained from a commercial pork processing plant. A total of 200 samples were randomly obtained from carcasses after bleeding (BC; 50 samples) and pasteurization (PC; 100 samples) and from retail pork products (RP; 50 samples). One isolate from each E. faec…	ID: 22856575; M2: Aslam, Mueen. Lacombe Research Centre, Agriculture and Agri-Food Canada, Lacombe, Alberta, Canada. mueen.aslam@agr.gc.ca; M1: c48, 7703944	NA	United States	NA	1944-9097; 0362-028X	NA	NA	http://ovidsp.ovid.com/ovidweb.cgi?T=JS&PAGE=reference&D=med9&NEWS=N&AN=22856575	https://dx.doi.org/10.4315/0362-028X.JFP-11-524
AMR in food	N/A	Asmat,Tauseef M.;Mustafa,Mohammad Zahid;Samad,Abdul;Shah,ArsalanAhmed;Khalid,Salma;Rehman,Habib ur;Raza,Jannat;Ishtiaq,Hina;Mumtaz,Kiran;Jalees,Muhammad Moazam	Contamination of ready-to-eat street food in Pakistan with Salmonella spp.: Implications for consumers and food safety	International Journal of Infectious Diseases	Int.J.Infect.Dis.	2021	NA	106	NA	123	127	antibiotic resistance;antibiotic sensitivity;article;bacterial growth;*consumer;controlled study;*convenience food;*food contamination;*food safety;human;microbial contamination;nonhuman;Pakistan;polymerase chain reaction;*Salmonella enterica serovar Enteritidis;*Salmonella enterica serovar Typhimurium;serotype;summer;amikacin;amoxicillin;ampicillin;ceftriaxone;chloramphenicol;ciprofloxacin;eryth…	Objectives: Ready-to-eat (RTE) food sold in Quetta, Pakistan was assessed for microbial contamination. Method(s): Equal numbers of samples were collected from four categories of RTE food - burgers, shawarma, pizza and sandwiches - from January 2018 to December 2018. Microbial contamination of individual food samples was assessed by quantifying the total aerobic count obtained from plating samples…	ID: 2011651834; M1: (Raza, Asmat, Mustafa, Samad, Shah, Khalid, Rehman) Centre for Advanced Studies in Vaccinology and Biotechnology, University of Balochistan, Quetta, Pakistan; M1: (Raza) Department of Zoology, Sardar Bahadur Khan Women's University, Quetta, Pakistan; M1: (Ishtiaq) Department of Biotechnology, Sardar Bahadur Khan Women's University, Quetta, Pakistan; M1: (Mumtaz) Department of …	Elsevier B.V	Netherlands	NA	1201-9712; 1878-3511	T.M. Asmat, Centre for Advanced Studies in Vaccinology and Biotechnology, University of Balochistan, Brewery Road, Quetta 78300, Pakistan. E-mail: tauseefcasvab@gmail.com	English	https://www.journals.elsevier.com/international-journal-of-infectious-diseases; http://ovidsp.ovid.com/ovidweb.cgi?T=JS&PAGE=reference&D=emexb&NEWS=N&AN=2011651834	http://dx.doi.org/10.1016/j.ijid.2021.03.062
AMR in food	N/A	Asuming-Bediako N.;Kunadu A.P.-H.;Jordan D.;Abraham S.;Habib I.	Prevalence and antimicrobial susceptibility pattern of Campylobacter jejuni in raw retail chicken meat in Metropolitan Accra, Ghana	International journal of food microbiology	Int.J.Food Microbiol.	2022	NA	376	NA	109760	NA	*antibiotic sensitivity;antimicrobial stewardship;article;bacterium isolate;*Campylobacter jejuni;campylobacteriosis;*chicken meat;disk diffusion;enrichment culture;food handling;food safety;*Ghana;homogenate;hygiene;matrix assisted laser desorption ionization time of flight mass spectrometry;microbiological examination;multidrug resistance;nonhuman;prevalence;raw meat;sample;sample size;species …	Although, Campylobacter spp. are a major cause of foodborne gastroenteritis, its occurrence and antimicrobial resistance traits have not been well defined in low income countries, particularly in Africa. In this study, retail chicken was sampled (n = 400) between February 2019 to January 2020 in Metropolitan Accra, Ghana, to determine the prevalence and antimicrobial susceptibility pattern of Cam…	ID: 2018473352; M1: (Asuming-Bediako, Abraham) College of Science, Health, Education and Engineering, Harry Butler Institute, Murdoch University, Perth 6150, Australia; M1: (Asuming-Bediako) Council for Scientific and Industrial Research-Animal Research Institute, P.O. Box AH20, Achimota, Ghana; M1: (Kunadu) Department of Nutrition and Food Science, University of Ghana, P.O. Box LG134, Legon, Gha…	Elsevier B.V	Netherlands	NA	0168-1605; 1879-3460	N. Asuming-Bediako, Council for Scientific and Industrial Research-Animal Research Institute, P.O. Box AH20, Achimota, Ghana. E-mail: nikkiabed@yahoo.com, S. Abraham, College of Science, Health, Education and Engineering, Harry Butler Institute, Murdoch University, Perth 6150, Australia. E-mail: s.abraham@murdoch.edu.au	English	https://www.elsevier.com/locate/ijfoodmicro; http://ovidsp.ovid.com/ovidweb.cgi?T=JS&PAGE=reference&D=emexb&NEWS=N&AN=2018473352	https://dx.doi.org/10.1016/j.ijfoodmicro.2022.109760
AMR in food	N/A	Aung,Kyaw Thu;Chen,Hong Jun;Chau,Man Ling;Yap,Grace;Lim,Xiao Fang;Humaidi,Mahathir;Chua,Cliff;Yeo,Gladys;Yap,Hooi Ming;Oh,Jia Quan;Manogaran,Vijitha;Hapuarachchi,Hapuarachchige Chanditha;Maiwald,Matthias;Tee,Nancy Wen Sim;Barkham,Timothy;Koh,Tse Hsien;Gutierrez,Ramona Alikiiteaga;Schlundt,Jorgen;Ng,Lee Ching	Salmonella in Retail Food and Wild Birds in Singapore-Prevalence, Antimicrobial Resistance, and Sequence Types	International journal of environmental research and public health	Int J Environ Res Public Health	2019	20191031	16	21	NA	NA	Animals;Animals, Wild;*Anti-Bacterial Agents/pd Pharmacology];*Birds/mi Microbiology];Drug Resistance, Bacterial/de Drug Effects];Drug Resistance, Microbial;*Food Microbiology;Humans;Multilocus Sequence Typing;Prevalence;Salmonella/de Drug Effects];Salmonella/ge Genetics];*Salmonella/ip Isolation & Purification];Singapore	Non-typhoidal salmonellosis is a leading cause of foodborne zoonosis. To better understand the epidemiology of human salmonellosis, this study aimed to determine the prevalence, antimicrobial resistance and sequence types of Salmonella in retail food and wild birds (proximity to humans) in Singapore. We analyzed 21,428 cooked and ready-to-eat food and 1,510 residual faecal samples of wild birds c…	ID: 31683716; M2: Aung, Kyaw Thu. Environmental Health Institute, National Environment Agency, Singapore 138667, Singapore. AUNG_Kyaw_Thu@sfa.gov.sg.; M2: Aung, Kyaw Thu. Nanyang Technological University Food Technology Centre (NAFTEC), Singapore 637459, Singapore. AUNG_Kyaw_Thu@sfa.gov.sg.; M2: Aung, Kyaw Thu. School of Chemical and Biomedical Engineering, Nanyang Technological University, Singa…	NA	Switzerland	NA	1660-4601; 1660-4601	NA	NA	http://ovidsp.ovid.com/ovidweb.cgi?T=JS&PAGE=reference&D=med16&NEWS=N&AN=31683716	https://dx.doi.org/10.3390/ijerph16214235
AMR in food	N/A	Awad E.I.;Ibrahim S.M.;Eleneen N.H.A.;Kamal R.M.	Antibiotic Resistance And Antimicrobial Activities Of Lactobacillus Species Isolated From Some Artisanal Egyptian Dairy Products	Slovenian Veterinary Research	Slovenian Vet.Res.	2021	NA	58	NA	271	280	agar diffusion;*antibacterial activity;*antibiotic resistance;antimicrobial activity;article;bacterial virulence;bacterium identification;bacterium isolate;bacterium isolation;Bifidobacterium bifidum;biofilm;Candida albicans;cheese;colony forming unit;controlled study;crystallization;dairy industry;*dairy product;DNA extraction;Escherichia coli;food safety;gene sequence;intestine flora;lactic aci…	Among popular artisanal dairy products, kariesh cheese, Laban Rayeb and yoghurt are occupy-ing advanced rank in the human consumers' interest in Egypt. The current study included the microbio-logical investigations of 25 each of such products primarily to isolate and discriminate staphylococci and different lactobacillus strains and secondly to search for some of this lactobacillus to be consider…	ID: 2016375227; M1: (Awad, Kamal) Department of Food Control, Faculty of Veterinary Medicine, Zagazig University, Zagazig 44519, Egypt; M1: (Ibrahim, Eleneen) Food Hygiene Department, Animal Health Research Institute, El-Mohafza Street, Zagazig 44516, Egypt	University of Ljubljana - Veterinary Faculty	Slovenia	NA	1580-4003	R.M. Kamal, Department of Food Control, Faculty of Veterinary Medicine, Zagazig University, Zagazig 44519, Egypt. E-mail: raniakamal79@gmail.com	English	https://www.slovetres.si/index.php/SVR/article/view/1446/333; http://ovidsp.ovid.com/ovidweb.cgi?T=JS&PAGE=reference&D=emexb&NEWS=N&AN=2016375227	https://dx.doi.org/10.26873/SVR-1446-2021
AMR in food	N/A	Awad,Amal;Sadat,Asmaa;Gwida,Mayada;Khalifa,Eman	Phenotypes, antibacterial-resistant profile, and virulence-associated genes of Salmonella serovars isolated from retail chicken meat in Egypt	Veterinary World	Vet.World	2020	NA	13	3	440	445	agglutination test;*antibiotic resistance;antibiotic sensitivity;article;bacterial gene;*bacterial virulence;bacterium identification;bacterium isolation;*chicken meat;controlled study;disk diffusion;Egypt;Escherichia coli;gene sequence;microbiological examination;multidrug resistance;nonhuman;phenotype;polymerase chain reaction;poultry meat;prevalence;pulsed field gel electrophoresis;*Salmonella…	Aim: The present study was designed to investigate the occurrence and distribution of Salmonella serotypes in chicken meat samples, and to explore the susceptibility of the strains to antimicrobials, as well as their virulence-associated genes. Material(s) and Method(s): Two-hundred retail chicken meat samples from different shops, as well as 25 stool specimens from retail shop workers, were incl…	ID: 631378610; M1: (Awad, Sadat) Department of Bacteriology, Mycology and Immunology, Faculty of Veterinary Medicine, Mansoura University 35516, Egypt; M1: (Gwida) Department of Hygiene and Zoonoses, Faculty of Veterinary Medicine, Mansoura University 35516, Egypt; M1: (Khalifa) Department of Microbiology, Faculty of Veterinary Medicine, Matrouh University, Egypt	Veterinary World (E-mail: editorveterinaryworld@gmail.com)	India	NA	0972-8988; 2231-0916	A. Awad, Department of Bacteriology, Mycology and Immunology, Faculty of Veterinary Medicine, Mansoura University 35516, Egypt. E-mail: amalabdo@mans.edu.eg	English	http://www.veterinaryworld.org/; http://ovidsp.ovid.com/ovidweb.cgi?T=JS&PAGE=reference&D=emexa&NEWS=N&AN=631378610	http://dx.doi.org/10.14202/vetworld.2020.440-445
AMR in food	N/A	Ayaz,Naim Deniz;Erol,Irfan	Relation between serotype distribution and antibiotic resistance profiles of Listeria monocytogenes isolated from ground turkey	Journal of food protection	J.Food Prot.	2010	NA	73	5	967	72	Animals;*Anti-Bacterial Agents/pd Pharmacology];Consumer Product Safety;Dose-Response Relationship, Drug;Drug Resistance, Bacterial;Food Contamination/an Analysis];Humans;*Listeria monocytogenes/cl Classification];*Listeria monocytogenes/de Drug Effects];Listeria monocytogenes/ip Isolation & Purification];Microbial Sensitivity Tests;Phylogeny;Polymerase Chain Reaction;*Poultry Products/mi Microbi…	The objectives of this study were to determine the serotype distribution of Listeria monocytogenes isolated from ground turkey using a multiplex PCR assay and to determine antimicrobial resistance profiles of the isolates using the disc diffusion method. Of 78 isolates, 35 (44.9%), 29 (37.2%), 7 (9.0%), and 7 (9.0%) were identified as serotypes 1/2a (or 3a), 4b (or 4d or 4e), 1/2b (or 3b), and 1/…	ID: 20501050; M2: Ayaz, Naim Deniz. Department of Food Hygiene and Technology, School of Veterinary Medicine, Ankara University, 06110 Diskapi, Ankara, Turkey.; M1: c48, 7703944	NA	United States	NA	0362-028X; 0362-028X	NA	NA	http://ovidsp.ovid.com/ovidweb.cgi?T=JS&PAGE=reference&D=med8&NEWS=N&AN=20501050	NA
AMR in food	N/A	Ayodele,Oluwafunmilyo Abosede;Deji-Agboola,Anotu;Akinduti,Paul Akinniyi;Faneye,Adedayo Omotayo	Phylo-diversity of prevalent human E. coli O157:H7 with strains from retailed meat and fish in selected markets in Ibadan Nigeria	Journal of Immunoassay and Immunochemistry	J.Immunoassay Immunochem.	2020	NA	41	2	117	131	antibiotic resistance;article;bacterial strain;bacterium isolate;beef;controlled study;Escherichia coli;*Escherichia coli O157;*fish;*genetic variability;market;Nigeria;nonhuman;*phylogeny;polymerase chain reaction;priority journal;*raw meat;serology;amoxicillin;ampicillin;ceftazidime;cefuroxime;ciprofloxacin;gentamicin;meropenem;pefloxacin	Global prevalence of ESBL-biotypes poses a serious threat to public health as a result of severity and morbidity caused by beta-lactam encoded Escherichia coli. Therefore, the prevalent shiga toxigenic Escherichia coli of ESBL variant was investigated in various retailed food animals and cooking materials. A total of 823 samples consisting of raw meat (297) and fish (132) samples retailed at vari…	ID: 2003724225; M1: (Ayodele) Department of Medical Microbiology, University College Hospital, Ibadan, Nigeria; M1: (Deji-Agboola) Department of Medical Microbiology, Olabisi Onabanjo University, Sagamu, Nigeria; M1: (Akinduti) Microbiology Unit, Department of Biological Sciences, Covenant University, Otta, Nigeria; M1: (Faneye) Department of Virology, University of Ibadan, Ibadan, Nigeria	Taylor and Francis Inc. (325 Chestnut St, Suite 800, Philadelphia PA 19106, United States)	United States	NA	1532-1819; 1532-4230	O.A. Ayodele, Department of Medical Microbiology, University College Hospital, Ibadan, Nigeria. E-mail: ayofunmi77@gmail.com	English	http://www.tandfonline.com/toc/ljii20/current; http://ovidsp.ovid.com/ovidweb.cgi?T=JS&PAGE=reference&D=emed20&NEWS=N&AN=2003724225	http://dx.doi.org/10.1080/15321819.2019.1694942
AMR in food	N/A	Aziz,Sahar Abdel Aleem Abdel;Mohamed,Manar Bahaa El Din	Prevalence, virulence genes, and antimicrobial resistance profile of Listeria monocytogenes isolated from retail poultry shops in Beni-Suef city, Egypt	Journal of advanced veterinary and animal research	J.adv.vet.anim.res.	2020	20201203	7	4	710	717	NA	Objective: This study investigated the prevalence of Listeria monocytogenes in retail poultry shops, characterized the antibiotic resistance profile, and detected the genotypic pattern of virulence genes., Materials and Methods: Broiler meat (n = 90), intestinal content (n = 40), and environmental samples (n = 95) were collected for this study. Besides, hand swabs (n = 20) were obtained from the …	ID: 33409317; M2: Aziz, Sahar Abdel Aleem Abdel. Department of Animal Hygiene, Zoonosis and Epidemiology, Veterinary Medicine Faculty, Beni-Suef University, Egypt.; M2: Mohamed, Manar Bahaa El Din. Department of Animal Hygiene, Zoonosis and Epidemiology, Veterinary Medicine Faculty, Beni-Suef University, Egypt.; M1: 101647585	NA	Bangladesh	NA	2311-7710; 2311-7710	NA	NA	http://ovidsp.ovid.com/ovidweb.cgi?T=JS&PAGE=reference&D=pmnm&NEWS=N&AN=33409317	https://dx.doi.org/10.5455/javar.2020.g472
AMR in food	N/A	Baah D.A.;Kotey F.C.N.;Dayie N.T.K.D.;Codjoe F.S.;Tetteh-Quarcoo P.B.;Donkor E.S.	Multidrug-Resistant Gram-Negative Bacteria Contaminating Raw Meat Sold in Accra, Ghana	Pathogens	Pathogens	2022	NA	11	12	1517	NA	Aeromonas hydrophila;Aeromonas veronii;animal experiment;*antibiotic resistance;antibiotic sensitivity;article;chicken;contamination;cross-sectional study;Enterobacter cloacae;Escherichia coli;*food safety;*Ghana;goat;human;Klebsiella pneumoniae;*multidrug resistance;multidrug resistant bacterium;*multidrug resistant Gram negative bacterium;nonhuman;Pantoea;prevalence;*raw meat;Serratia plymuthic…	Background: Efforts to combat antimicrobial resistance (AMR) should be based on the One Health approach, involving human health, animal health, and the environment. In Ghana, previous studies on AMR have given little attention to animal source food, a major route of transmission of antibiotic-resistant zoonotic pathogens. The aim of this study was to investigate the occurrence of multidrug-resist…	ID: 2020766483; M1: (Baah, Kotey, Dayie, Tetteh-Quarcoo, Donkor) Department of Medical Microbiology, University of Ghana Medical School, P.O. Box KB 4236, Accra, Ghana; M1: (Kotey) FleRhoLife Research Consult, P.O. Box TS 853, Teshie, Accra, Ghana; M1: (Codjoe) Department of Medical Laboratory Sciences, School of Biomedical & Allied Health Sciences, College of Health Sciences, University of Ghana…	MDPI	Switzerland	NA	2076-0817 (electronic); 2076-0817	E.S. Donkor, Department of Medical Microbiology, University of Ghana Medical School, P.O. Box KB 4236, Accra, Ghana. E-mail: esampane-donkor@ug.edu.gh	English	http://www.mdpi.com/journal/pathogens; http://ovidsp.ovid.com/ovidweb.cgi?T=JS&PAGE=reference&D=emexb&NEWS=N&AN=2020766483	https://dx.doi.org/10.3390/pathogens11121517
AMR in food	N/A	Bacci,Cristina;Boni,Elena;Alpigiani,Irene;Lanzoni,Elisa;Bonardi,Silvia;Brindani,Franco	Phenotypic and genotypic features of antibiotic resistance in Salmonella enterica isolated from chicken meat and chicken and quail carcasses	International journal of food microbiology	Int.J.Food Microbiol.	2012	20120926	160	1	16	23	Animals;Anti-Bacterial Agents/pd Pharmacology];Chickens/mi Microbiology];*Drug Resistance, Bacterial/ge Genetics];Drug Resistance, Multiple, Bacterial/ge Genetics];Genotype;Humans;Italy;*Meat/mi Microbiology];Microbial Sensitivity Tests;Polymerase Chain Reaction;Quail/mi Microbiology];*Salmonella enterica/de Drug Effects];Salmonella enterica/ge Genetics];Tetracycline Resistance	One hundred and twenty-three Salmonella enterica isolated in Italy from chicken meat and carcasses and from quail carcasses were analyzed to determine their levels of antibiotic resistance using antibiograms (phenotypic method) and PCR amplification of antimicrobial resistance-associated genes (genotypic method). The isolates were screened for the ability to grow in the presence of antibiotics (a…	ID: 23141641; M2: Bacci, Cristina. Animal Health Department, Section of Food Hygiene, Faculty of Veterinary Medicine, University of Parma, Via del Taglio 10, 43126 Parma, Italy. cristina.bacci@unipr.it; M1: avj, 8412849	NA	Netherlands	NA	1879-3460; 0168-1605	NA	NA	http://ovidsp.ovid.com/ovidweb.cgi?T=JS&PAGE=reference&D=med9&NEWS=N&AN=23141641	https://dx.doi.org/10.1016/j.ijfoodmicro.2012.09.014
AMR in food	N/A	Bacci,Cristina;Vismarra,Alice;Dander,Silvia;Barilli,Elena;Superchi,Paola	Occurrence and Antimicrobial Profile of Bacterial Pathogens in Former Foodstuff Meat Products Used for Pet Diets	Journal of food protection	J.Food Prot.	2019	NA	82	2	316	324	animal;*antibiotic resistance;bovine;diet;*disease carrier;Escherichia coli;food contamination;human;meat;microbiology;pet animal;antiinfective agent/pd Pharmacology];beta lactamase	European legislation stipulates that food no longer intended for human consumption, due to commercial reasons, manufacturing problems, or some defect, can be used in pet feed. However, the presence of former foodstuffs in pet diets could constitute a public health issue because pets can act as reservoirs of antimicrobial resistance genes. In this study, for the first time, biological hazards due …	ID: 626199188; M1: (Bacci, Vismarra, Dander, Barilli, Superchi) Department of Veterinary Science, University of Parma, Via del Taglio 10, Parma 43126, United States	NLM (Medline)	United States	NA	1944-9097 (electronic); 1944-9097	NA	English	http://ovidsp.ovid.com/ovidweb.cgi?T=JS&PAGE=reference&D=emed20&NEWS=N&AN=626199188	http://dx.doi.org/10.4315/0362-028X.JFP-18-352
AMR in food	N/A	Badawy,Basma;Elafify,Mahmoud;Farag,Alshimaa M. M.;Moustafa,Samar M.;Sayed-Ahmed,Mohamed;Moawad,Amira A.;Algammal,Abdelazeem M.;Ramadan,Hazem;Eltholth,Mahmoud	Ecological Distribution of Virulent Multidrug-Resistant Staphylococcus aureus in Livestock, Environment, and Dairy Products	Antibiotics (Basel, Switzerland)	Antibiotics (Basel)	2022	20221118	11	11	NA	NA	NA	Staphylococcus aureus is one of the most common causes of mastitis, leading to severe economic losses in the dairy industry. It is also zoonotic, with potential risks to public health. This study aimed to detect the occurrence of S. aureus-resistant strains isolated from cattle, buffalo, their environment, milk and dairy products; and to investigate the extent of animal, ecological, and food cont…	ID: 36421295; M2: Badawy, Basma. Department of Hygiene and Zoonoses, Faculty of Veterinary Medicine, Mansoura University, Mansoura 35516, Egypt.; M2: Elafify, Mahmoud. Department of Food Hygiene and Control, Faculty of Veterinary Medicine, Mansoura University, Mansoura 35516, Egypt.; M2: Farag, Alshimaa M M. Department of Internal Medicine, Infectious and Fish Diseases, Faculty of Veterinary Medi…	NA	Switzerland	NA	2079-6382; 2079-6382	NA	NA	http://ovidsp.ovid.com/ovidweb.cgi?T=JS&PAGE=reference&D=pmnm&NEWS=N&AN=36421295	https://dx.doi.org/10.3390/antibiotics11111651
AMR in food	N/A	Badi S.;Salah Abbassi M.;Snoussi M.;Werheni R.;Hammami S.;Maal-Bared R.;Hassen A.	High rates of antibiotic resistance and biofilm production in Escherichia coli isolates from food products of animal and vegetable origins in Tunisia: a real threat to human health	International journal of environmental health research	Int.J.Environ.Health Res.	2022	NA	32	2	406	416	allele specific polymerase chain reaction;*animal product;*antibiotic resistance;article;assay;bacterium isolate;*biofilm;*Escherichia coli;in vitro study;nonhuman;poultry;*Tunisia;*vegetable;amoxicillin;amoxicillin plus clavulanic acid;gentamicin;kanamycin;nalidixic acid;streptomycin;tetracycline	The aim of this study was to compare the antibiotic susceptibility of eighty Escherichia coli isolates from vegetables and food products of animal origin in Tunisia, and to study their genes encoding antibiotic resistance and in vitro biofilm forming capacity. Antimicrobial susceptibilities were determined, as well as PCR investigation of genes associated with antibiotic resistance. Biofilm forma…	ID: 2005157168; M1: (Badi, Salah Abbassi) Institute of Veterinary Research of Tunisia, University of Tunis El Manar, Tunis, Tunisia; M1: (Badi, Werheni, Hassen) Laboratory of Wastewater Treatment, Research Center of Wastewater technologies, Technopark Borj Cedria, Soliman, Tunisia; M1: (Salah Abbassi) Faculty of Medicine of Tunis, Laboratory of antibiotic resistance LR99ES09, University of Tunis …	Taylor and Francis Ltd	United Kingdom	NA	0960-3123; 1369-1619	M. Salah Abbassi, Veterinary Research Institute of Tunisia, 20 Street Jebel Lakhdhar, Bab Saadoun 1006, Tunisia. E-mail: salahtoumi_mohamed@yahoo.com	English	https://www.tandf.co.uk/journals/titles/09603123.asp; http://ovidsp.ovid.com/ovidweb.cgi?T=JS&PAGE=reference&D=emexa&NEWS=N&AN=2005157168	https://dx.doi.org/10.1080/09603123.2020.1769039
AMR in food	N/A	Bae,Dongryeoul;Kweon,Ohgew;Khan,Ashraf A.	Isolation and Characterization of Antimicrobial-Resistant Nontyphoidal Salmonella enterica Serovars from Imported Food Products	Journal of food protection	J.Food Prot.	2016	NA	79	8	1348	1354	China;genetics;human;Indonesia;*isolation and purification;microbial sensitivity test;multidrug resistance;plasmid;Salmonella enterica;*serotype;Taiwan;Viet Nam;antiinfective agent/pd Pharmacology];drug effects	The objective of this study was to determine antimicrobial resistance and elucidate the resistance mechanism in nontyphoidal Salmonella enterica serovars isolated from food products imported into the United States from 2011 to 2013. Food products contaminated with antimicrobial-resistant nontyphoidal S. enterica were mainly imported from Taiwan, Indonesia, Vietnam, and China. PCR, DNA sequencing,…	ID: 616702305; M1: (Bae, Kweon, Khan) U.S. Food and Drug Administration, National Center for Toxicological Research, Division of Microbiology, Jefferson, Arkansas 72079, USA	NA	United States	NA	1944-9097 (electronic); 1944-9097	NA	English	http://ovidsp.ovid.com/ovidweb.cgi?T=JS&PAGE=reference&D=emed17&NEWS=N&AN=616702305	http://dx.doi.org/10.4315/0362-028X.JFP-15-564
AMR in food	N/A	Bae,Dongryeoul;Macoy,Donah Mary;Ahmad,Waqas;Peseth,Son;Kim,Binn;Chon,Jung-Whan;Ryu,Gyeong Ryul;Ban,Ga-Hee;Kim,Sun Ae;Kang,Hye Jeong;Moon,Jin San;Kim,Min Gab	Distribution and Characterization of Antimicrobial Resistant Pathogens in a Pig Farm, Slaughterhouse, Meat Processing Plant, and in Retail Stores	Microorganisms	Microorganisms	2022	20221114	10	11	NA	NA	NA	The emergence of antibiotic resistance in foodborne pathogens isolated from meat pro-ducts and their producing environment has been an increasing and leading threat to public health. The aim of the study was to identify pathogens and their antimicrobial resistance isolated from pig production to pork meat distribution phases. Through this study, food spoilage and foodborne or clinical pathogenic …	ID: 36422322; M2: Bae, Dongryeoul. Research Institute of Pharmaceutical Science, College of Pharmacy, Gyeongsang National University, Jinju 52828, Korea.; M2: Macoy, Donah Mary. Research Institute of Pharmaceutical Science, College of Pharmacy, Gyeongsang National University, Jinju 52828, Korea.; M2: Ahmad, Waqas. Research Institute of Pharmaceutical Science, College of Pharmacy, Gyeongsang Natio…	NA	Switzerland	NA	2076-2607; 2076-2607	NA	NA	http://ovidsp.ovid.com/ovidweb.cgi?T=JS&PAGE=reference&D=pmnm&NEWS=N&AN=36422322	https://dx.doi.org/10.3390/microorganisms10112252
AMR in food	N/A	Bahramianfard,Hassan;Derakhshandeh,Abdollah;Naziri,Zahra;Khaltabadi Farahani,Reza	Prevalence, virulence factor and antimicrobial resistance analysis of Salmonella Enteritidis from poultry and egg samples in Iran	BMC Veterinary Research	BMC Vet.Res.	2021	NA	17	1	196	NA	*antibiotic resistance;article;bacterial virulence;bacterium contamination;bacterium isolate;*egg;foodborne pathogen;gene;genotype;nonhuman;phenotype;*poultry;*prevalence;*Salmonella enterica serovar Enteritidis;salmonellosis;ceftazidime;colistin;cotrimoxazole;nalidixic acid;*virulence factor;cdtB gene;invA gene;lpfC gene;msgA gene;pagC gene;spaN gene;spvC gene;tolC gene	Background: Salmonella enterica serovar Enteritidis (S. Enteritidis) is one of the most common serovars, associated with human salmonellosis. The food-borne outbreak of this bacterium is mainly related to the consumption of contaminated poultry meat and poultry products, including eggs. Therefore, rapid and accurate detection, besides investigation of virulence characteristics and antimicrobial r…	ID: 2012110134; M1: (Bahramianfard, Derakhshandeh, Naziri) Department of Pathobiology, School of Veterinary Medicine, Shiraz University, Shiraz, Iran, Islamic Republic of; M1: (Khaltabadi Farahani) Department of Poultry Disease, National Reference Laboratories, Applied Studies and Diagnosis Center, Tehran, Iran, Islamic Republic of	BioMed Central Ltd	United Kingdom	NA	1746-6148 (electronic); 1746-6148	A. Derakhshandeh, Department of Pathobiology, School of Veterinary Medicine, Shiraz University, Shiraz, Iran, Islamic Republic of. E-mail: drkhshnd77@gmail.com	English	http://www.biomedcentral.com/bmcvetres/; http://ovidsp.ovid.com/ovidweb.cgi?T=JS&PAGE=reference&D=emexb&NEWS=N&AN=2012110134	http://dx.doi.org/10.1186/s12917-021-02900-2
AMR in food	N/A	Bai,Yao;Cui,Shenghui;Xu,Xiao;Li,Fengqin	Enumeration and characterization of campylobacter species from retail chicken carcasses in Beijing, China	Foodborne pathogens and disease	Foodborne Pathog Dis	2014	20140919	11	11	861	7	Animals;*Campylobacter/de Drug Effects];*Campylobacter/ip Isolation & Purification];*Chickens/mi Microbiology];China;Colony Count, Microbial;*Drug Resistance, Multiple, Bacterial;Food Microbiology;Humans;*Meat/mi Microbiology];Microbial Sensitivity Tests;Prevalence;Risk Assessment	Epidemiological data have implicated contaminated raw or undercooked chicken as primary vehicles of Campylobacter transmission to humans. Risk assessment relating to Campylobacter contamination of poultry products in China is frequently hampered by the lack of quantitative data. In this study, whole chicken carcasses (n=240) were collected from the retail markets of Beijing. The level of Campylob…	ID: 25238587; M2: Bai, Yao. 1 Key Lab of Food Safety Risk Assessment, Ministry of Health, China National Centre for Food Safety Risk Assessment, Beijing, China .; M1: 101120121	NA	United States	NA	1556-7125; 1535-3141	NA	NA	http://ovidsp.ovid.com/ovidweb.cgi?T=JS&PAGE=reference&D=med11&NEWS=N&AN=25238587	https://dx.doi.org/10.1089/fpd.2014.1785
AMR in food	N/A	Ballash G.A.;Albers A.L.;Mollenkopf D.F.;Sechrist E.;Adams R.J.;Wittum T.E.	Antimicrobial resistant bacteria recovered from retail ground meat products in the US include a Raoultella ornithinolytica co-harboring blaKPC-2 and blaNDM-5	Scientific reports	Sci Rep	2021	NA	11	1	14041	NA	*antibiotic resistance;bacterium;classification;*drug effect;Enterobacteriaceae;food contamination;*food control;*genetics;genotype;human;isolation and purification;meat;methicillin resistant Staphylococcus aureus;*microbiology;plasmid;prevalence;antiinfective agent/pd Pharmacology];beta lactamase;beta lactamase KPC 2	Retail beef and pork, including processed products, can serve as vehicles for the zoonotic foodborne transmission of pathogens and antimicrobial resistant bacteria. However, processed and seasoned products like sausages, are not often included in research and surveillance programs. The objective of this study was to investigate retail ground beef and pork, including processed products, for the pr…	ID: 635564852; M1: (Ballash, Albers, Mollenkopf, Sechrist, Adams, Wittum) College of Veterinary Medicine, Department of Veterinary Preventive Medicine, The Ohio State University, Columbus, OH, USA	NLM (Medline)	United Kingdom	NA	2045-2322 (electronic); 2045-2322	NA	English	http://ovidsp.ovid.com/ovidweb.cgi?T=JS&PAGE=reference&D=emexb&NEWS=N&AN=635564852	https://dx.doi.org/10.1038/s41598-021-93362-x
AMR in food	N/A	Baloch,Allah Bux;Feng,Yuqing;Xi,Meili;Wu,Qian;Yang,Qinhao;Tang,Jingsi;He,Xiangxiang;Yang,Hua;Xiao,Yingping;Xia,Xiaodong	Presence and Antimicrobial Resistance of Escherichia coli in Ready-to-Eat Foods in Shaanxi, China	Journal of food protection	J.Food Prot.	2017	NA	80	3	420	424	antibiotic resistance;China;Escherichia coli;food control;genetics;*isolation and purification;*microbial sensitivity test;phylogeny;antiinfective agent/pd Pharmacology]	The aim of this study was to determine the presence and characteristics of Escherichia coli in ready-to-eat (RTE) foods. A total of 300 RTE foods samples were collected in Shaanxi Province, People's Republic of China: 50 samples of cooked meat, 165 samples of vegetable salad, 50 samples of cold noodles, and 35 samples of salted boiled peanuts. All samples were collected during summer (in July to …	ID: 616703607; M1: (Baloch, Feng, Xi, Wu, Yang, Tang, He, Xia) College of Food Science and Engineering, Northwest A&F University, Yangling, Shaanxi 72100, People's Republic of China; M1: (Yang, Xiao) Institute of Quality and Standard for Agro-Products, Zhejiang Academy of Agricultural Sciences, Hangzhou 310021, People's Republic of China; M1: (Yang, Xiao) State Key Laboratory Breeding Base for Zh…	NA	United States	NA	1944-9097 (electronic); 1944-9097	NA	English	http://ovidsp.ovid.com/ovidweb.cgi?T=JS&PAGE=reference&D=emed18&NEWS=N&AN=616703607	http://dx.doi.org/10.4315/0362-028X.JFP-16-175
AMR in food	N/A	Baloyi T.;Duvenage S.;Du Plessis E.;Villamizar-Rodriguez G.;Korsten L.	Multidrug resistant Escherichia coli from fresh produce sold by street vendors in South African informal settlements	International journal of environmental health research	Int.J.Environ.Health Res.	2022	NA	32	7	1513	1528	antibiotic resistance;apple;article;bacterial virulence;bacterium isolate;cabbage;carrot;controlled study;genetic screening;health hazard;human;*informal sector;*multidrug resistant Escherichia coli;nonhuman;phylogeny;public health;*South African;spinach;tomato;aminoglycoside;cephalosporin;chloramphenicol;penicillin derivative;virulence factor	The aim of this study was to assess the prevalence of commensal and pathogenic Escherichia coli on informally sold fresh produce in South Africa, who harbour and express antimicrobial resistance genes and therefore pose indirect risks to public health. The majority (85.71%) of E. coli isolates from spinach, apples, carrots, cabbage and tomatoes, were multidrug resistant (MDR). Resistance to Amino…	ID: 2010777804; M1: (Baloyi, Duvenage, Du Plessis, Villamizar-Rodriguez, Korsten) Department of Science and Innovation, National Research Foundation Centre of Excellence in Food Security, Department of Plant and Soil Sciences, University of Pretoria, Pretoria, South Africa	Taylor and Francis Ltd	United Kingdom	NA	0960-3123; 1369-1619	S. Duvenage, Private Bag X20, Hatfield, Pretoria 0028, South Africa. E-mail: stacey.duvenage@up.ac.za	English	https://www.tandf.co.uk/journals/titles/09603123.asp; http://ovidsp.ovid.com/ovidweb.cgi?T=JS&PAGE=reference&D=emexb&NEWS=N&AN=2010777804	https://dx.doi.org/10.1080/09603123.2021.1896681
AMR in food	N/A	Baran,Alper;Adiguzel,Mehmet Cemal;Yuksel,Mehmet	Prevalence of antibiotic-resistant and extended-spectrum beta-lactamase-producing escherichia coli in chicken meat from Eastern Turkey	Pakistan Veterinary Journal	Pak.Vet.J.	2020	NA	40	3	355	359	*antibiotic resistance;antibiotic sensitivity;article;bacterium examination;chicken meat;controlled study;*extended spectrum beta lactamase producing Escherichia coli;genotype;multiplex polymerase chain reaction;nonhuman;phenotype;*prevalence;Turkey (republic);carbapenem;cefepime;cefotaxime;cefpodoxime;ceftazidime;ceftriaxone;chloramphenicol;clavulanic acid;cotrimoxazole;genomic DNA;gentamicin;ka…	This study examined the antimicrobial resistance of 105 Escherichia coli isolates from broiler meat obtained from supermarkets in Erzurum, Turkey. Antimicrobial resistance profile of the isolates was done as proposed by the Clinical & Laboratory Standards Institute. Multiplex PCR was used for the presence of extended-spectrum beta-lactamase (ESBL) and determination of the phylogenetic groups in t…	ID: 632765722; M1: (Baran) Department of Food Quality Control and Analysis, Erzurum Vocational School, Ataturk University, Erzurum, Turkey; M1: (Adiguzel) Department of Microbiology, Faculty of Veterinary Medicine, Ataturk University, Erzurum, Turkey; M1: (Yuksel) Department of Food Processing, Hinis Vocational School, Ataturk University, Erzurum, Turkey	University of Agriculture	Pakistan	NA	0253-8318; 2074-7764	A. Baran, Department of Food Quality Control and Analysis, Erzurum Vocational School, Ataturk University, Erzurum, Turkey. E-mail: alper.baran@atauni.edu.tr	English	http://www.pvj.com.pk/; http://ovidsp.ovid.com/ovidweb.cgi?T=JS&PAGE=reference&D=emexa&NEWS=N&AN=632765722	http://dx.doi.org/10.29261/pakvetj/2020.047
AMR in food	N/A	Barilli,E.;Vismarra,A.;Villa,Z.;Bacci,C.;Bonilauri,P.	ESbetaL E. coli isolated in pig's chain: Genetic analysis associated to the phenotype and biofilm synthesis evaluation	International journal of food microbiology	Int.J.Food Microbiol.	2019	NA	289	NA	162	167	antibiotic resistance;article;bacterial gene;bacterial transmission;bacterial virulence;bacterium isolation;*biofilm;*biosynthesis;carcass;controlled study;*extended spectrum beta lactamase producing Escherichia coli;feces;*genetic analysis;meat;multidrug resistance;nonhuman;*phenotype;*pig;pork;slaughterhouse;bla CTX M gene;bla shv gene;bla TEM gene	Resistance to new generation cephalosporins is an important public health problem globally, in terms of economic and social costs, morbidity and mortality. Beta-lactamase enzymes are mainly responsible for the antibiotic resistance of Gram negative bacteria and extended-spectrum-beta-lactamases (ESbetaLs) are one of the major determinants of resistance against oxymino-cephalosporins in Enterobact…	ID: 2001115672; M1: (Barilli, Vismarra, Villa, Bacci) Department of Veterinary Sciences, Food Safety Unit, University of Parma, Italy; M1: (Bonilauri) Istituto Zooprofilattico Sperimentale della Lombardia e dell'Emilia Romagna - IZSLER - Sezione di Reggio Emilia, Italy	Elsevier B.V	Netherlands	NA	0168-1605; 1879-3460	A. Vismarra, Dept. of Veterinary Sciences, University of Parma, Via del Taglio 10 43126, Italy. E-mail: alice.vismarra@unipr.it	English	http://www.elsevier.com/locate/ijfoodmicro; http://ovidsp.ovid.com/ovidweb.cgi?T=JS&PAGE=reference&D=emed20&NEWS=N&AN=2001115672	http://dx.doi.org/10.1016/j.ijfoodmicro.2018.09.012
AMR in food	N/A	Barilli,Elena;Vismarra,Alice;Frascolla,Viviana;Rega,Martina;Bacci,Cristina	Escherichia coli Strains Isolated from Retail Meat Products: Evaluation of Biofilm Formation Ability, Antibiotic Resistance, and Phylogenetic Group Analysis	Journal of food protection	J.Food Prot.	2020	NA	NA	NA	233	240	article;bacterial virulence;*biofilm;consumer;controlled study;*Escherichia coli;health hazard;human;Italy;*multidrug resistance;nonhuman;polymerase chain reaction;*pork;poultry;prevalence;endogenous compound;*extended spectrum beta lactamase	Escherichia coli is a ubiquitous organism capable of forming a biofilm. This is an important virulence factor and is critical in certain diseases and in the development of antibiotic resistance, which is increased by biofilm synthesis. In the present study, the potential health risk associated with handling and consumption of foods of animal origin contaminated with E. coli-producing biofilm was …	ID: 630607935; M1: (Barilli, Vismarra, Frascolla, Rega, Bacci) Department of Veterinary Sciences, University of Parma, Strada del Taglio, 10, 43126, Parma, Italy (ORCID: https://orcid.org/0000-0003-1006-5804 A.V.]; https://orcid/org/0000-0002-1332-6080 C.B.])	NLM (Medline)	United States	NA	1944-9097 (electronic); 1944-9097	NA	English	http://ovidsp.ovid.com/ovidweb.cgi?T=JS&PAGE=reference&D=emexa&NEWS=N&AN=630607935	http://dx.doi.org/10.4315/0362-028X.JFP-19-330
AMR in food	N/A	Barlaam,Alessandra;Spinelli,Elisa;Normanno,Giovanni;Parisi,Antonio;Caruso,Marta;Taranto,Pietro D. I.	Global Emergence of Colistin-Resistant Escherichia coli in Food Chains and Associated Food Safety Implications: A Review	Journal of food protection	J.Food Prot.	2019	NA	82	8	1440	1448	adult;article;China;*colistin resistance;*drug safety;eating;*Escherichia coli;*food chain;*food safety;human;nonhuman;plasmid;public health;scientific literature;vegetable;*colistin	Antimicrobial resistance in bacteria represents one of the most important challenges for public health worldwide. Human infections from antimicrobial-resistant bacteria can be transmitted from person to person, via the environment (especially in the hospital environment), or via handling or eating contaminated foods. Colistin is well known as a last-resort antibiotic for the treatment of human in…	ID: 628897087; M1: (Barlaam, Spinelli, Normanno) Department of Science of Agriculture, Food and the Environment (SAFE), University of Foggia, Via Napoli 25, Foggia 71121, Italy; M1: (Parisi, Caruso) Experimental Zooprophylactic Institute of Apulia and Basilicata, Via Manfredonia 20, Foggia 71121, Italy; M1: (Taranto) Azienda Sanitaria Locale No. 2, Via F. P. Michetti 86, Vasto 66054, Italy	NLM (Medline)	United States	NA	1944-9097 (electronic); 1944-9097	NA	English	http://ovidsp.ovid.com/ovidweb.cgi?T=JS&PAGE=reference&D=emexa&NEWS=N&AN=628897087	http://dx.doi.org/10.4315/0362-028X.JFP-19-116
AMR in food	N/A	Bartoszewicz,M.;Czyzewska,U.	Comparison of the antibiotic resistance between genetically diverse and toxigenic Bacillus cereus sensu lato from milk, pepper and natural habitats	Journal of applied microbiology	J.Appl.Microbiol.	2021	NA	130	2	370	381	*antibiotic resistance;antibiotic sensitivity;article;Bacillus;*Bacillus cereus;Bacillus thuringiensis;bacterium isolate;comparative study;controlled study;DNA extraction;DNA isolation;gastrointestinal toxicity;gene linkage disequilibrium;genetic polymorphism;*genetic variability;*habitat;housekeeping gene;macrolide resistance;*milk;minimum inhibitory concentration;multilocus sequence typing;nonh…	Aims: Bacillus cereus sensu lato is a complex group of closely related bacteria, which are commonly present in the natural environment and food products. These organisms may cause food poisoning and spoilage as well as opportunistic infections. Thus far, their resistance to selected antibiotics has been explored only in part, especially in the context of strain source. Therefore, our goal was to …	ID: 2005794214; M1: (Bartoszewicz) Department of Microbiology, Faculty of Biology, University of Bialystok, Bialystok, Poland; M1: (Bartoszewicz, Czyzewska) Laboratory of In Vitro Tissue Cultures, Faculty of Biology, University of Bialystok, Bialystok, Poland; M1: (Czyzewska) Laboratory of Cytobiochemistry, Faculty of Biology, University of Bialystok, Bialystok, Poland	Blackwell Publishing Ltd	United Kingdom	NA	1364-5072; 1365-2672	M. Bartoszewicz, Department of Microbiology, Faculty of Biology, University of Bialystok, Bialystok, Poland. E-mail: mbartosz@uwb.edu.pl, M. Bartoszewicz, Laboratory of In Vitro Tissue Cultures, Faculty of Biology, University of Bialystok, Bialystok, Poland. E-mail: mbartosz@uwb.edu.pl	English	http://onlinelibrary.wiley.com/journal/10.1111/(ISSN)1365-2672; http://ovidsp.ovid.com/ovidweb.cgi?T=JS&PAGE=reference&D=emexa&NEWS=N&AN=2005794214	http://dx.doi.org/10.1111/jam.14792
AMR in food	N/A	Basanisi,M. G.;La Bella,G.;Nobili,G.;Franconieri,I.;La Salandra,G.	Genotyping of methicillin-resistant Staphylococcus aureus (MRSA) isolated from milk and dairy products in South Italy	Food Microbiology	Food Microbiol.	2017	NA	62	NA	141	146	animal;biofilm;bovine;classification;dairy product;food control;genetics;genotype;growth, development and aging;human;Italy;methicillin resistant Staphylococcus aureus;microbial sensitivity test;*microbiology;milk;multilocus sequence typing;physiology;procedures;antiinfective agent/pd Pharmacology];bacterial toxin;enterotoxin;exotoxin;leukocidin;Panton Valentine leukocidin	Methicillin-resistant Staphylococcus aureus (MRSA) is a pathogen emerging in hospitals as well as community and livestock. MRSA is a significant and costly public health concern because it may enter the human food chain and contaminate milk and dairy products causing foodborne illness. This study aimed to determine the occurrence and the characteristics of MRSA isolated from 3760 samples of milk …	ID: 614812487; M1: (Basanisi, La Bella, Nobili, Franconieri, La Salandra) Istituto Zooprofilattico Sperimentale della Puglia e della Basilicata, Via Manfredonia, 20, 71121 Foggia, Italy	NA	United Kingdom	NA	1095-9998 (electronic); 1095-9998	NA	English	http://ovidsp.ovid.com/ovidweb.cgi?T=JS&PAGE=reference&D=emed18&NEWS=N&AN=614812487	http://dx.doi.org/10.1016/j.fm.2016.10.020
AMR in food	N/A	Batista,Jacqueline Ellen Camelo;Nascimento,Danielle Cristina De Oliveira;Ventura,Roberta Ferreira;Lima-Filho,Jose;Ferreira,Ewerton Lucena;De Oliveira,Wagner,Luis Mendes;Leal,Nilma Cintra	Antimicrobial resistance and detection of the meca gene besides enterotoxin-encoding genes among coagulase-negative staphylococci isolated from clam meat of anomalocardia brasiliana	Foodborne Pathogens and Disease	Foodborne Pathog.Dis.	2013	NA	10	12	1044	1049	*antibiotic resistance;antibiotic sensitivity;article;*bacterium contamination;bacterium identification;bacterium isolate;Brazil;clam;*coagulase negative Staphylococcus;*contaminated shellfish;controlled study;gene identification;meat;multiplex polymerase chain reaction;nonhuman;phenotype;priority journal;Staphylococcus cohnii;Staphylococcus lentus;Staphylococcus sciuri;Staphylococcus xylosus;cef…	The marine clam Anomalocardia brasiliana is a candidate as a sentinel animal to monitor the contamination levels of coliforms in shellfish-harvesting areas of Brazil's northeastern region. The aim of the present study was to search enterotoxin-encoding genes plus the mecA gene among coagulase-negative staphylococci (CNS) isolates from shellfish meats of A. brasiliana. The specimen clam (n=48; 40 …	ID: 370366865; M1: (Batista, Nascimento, Ventura, Lima-Filho) Laboratory of Microbiology and Immunology, Department of Biology, Federal Rural University of Pernambuco, Recife, Pernambuco, Brazil; M1: (Ferreira, De Oliveira, Leal) Center of Research Aggeu Magalhaes, Laboratory of Microbiology, Oswaldo Cruz Foundation (CPqAM/FIOCRUZ), Recife, Pernambuco, Brazil	NA	NA	NA	1535-3141; 1556-7125	J.V. Lima-Filho, Laboratorio de Microbiologia e Imunologia, Departmento de Biologia, Universidade Federal Rural of Pernambuco, R. Dom Manoel de Medeiros s/n Campus Dois Irmaos, Recife, Pernambuco 52171-900, Brazil. E-mail: jvitor@db.ufrpe.br	English	http://ovidsp.ovid.com/ovidweb.cgi?T=JS&PAGE=reference&D=emed14&NEWS=N&AN=370366865	http://dx.doi.org/10.1089/fpd.2013.1576
AMR in food	N/A	Beier,Ross C.;Andrews,Kathleen;Hume,Michael E.;Sohail,Muhammad Umar;Harvey,Roger B.;Poole,Toni L.;Crippen,Tawni L.;Anderson,Robin C.	Disinfectant and Antimicrobial Susceptibility Studies of Staphylococcus aureus Strains and ST398-MRSA and ST5-MRSA Strains from Swine Mandibular Lymph Node Tissue, Commercial Pork Sausage Meat and Swine Feces	Microorganisms	Microorganisms	2021	20211122	9	11	NA	NA	NA	Staphylococcus aureus (S. aureus) causes gastrointestinal illness worldwide. Disinfectants are used throughout the food chain for pathogenic bacteria control. We investigated S. aureus bioavailability in swine Mandibular lymph node tissue (MLT) and pork sausage meat (PSM), established susceptibility values for S. aureus to disinfectants, and determined the multilocus sequence type of MRSA strains…	ID: 34835526; M2: Beier, Ross C. Food and Feed Safety Research Unit, Agricultural Research Service, Southern Plains Agricultural Research Center, U.S. Department of Agriculture, 2881 F&B Road, College Station, TX 77845, USA.; M2: Andrews, Kathleen. Food and Feed Safety Research Unit, Agricultural Research Service, Southern Plains Agricultural Research Center, U.S. Department of Agriculture, 2881 …	NA	Switzerland	NA	2076-2607; 2076-2607	NA	NA	http://ovidsp.ovid.com/ovidweb.cgi?T=JS&PAGE=reference&D=pmnm&NEWS=N&AN=34835526	https://dx.doi.org/10.3390/microorganisms9112401
AMR in food	N/A	Beier,Ross C.;Harvey,Roger B.;Hernandez,Charles A.;Andrews,Kathleen;Droleskey,Robert E.;Hume,Michael E.;Anderson,Robin C.;Nisbet,David J.;Davidson,Maureen K.;Bodeis-Jones,Sonya;Young,Shenia	Disinfectant and Antimicrobial Susceptibility Profiles of Campylobacter coli Isolated in 1998 to 1999 and 2015 from Swine and Commercial Pork Chops	Journal of Food Science	J.Food Sci.	2019	NA	84	6	1501	1512	analysis;animal;antibiotic resistance;Campylobacter coli;*drug effect;food contamination;genetics;isolation and purification;microbial sensitivity test;*microbiology;pig;red meat;antiinfective agent/pd Pharmacology];benzalkonium/pd Pharmacology];clindamycin/pd Pharmacology];disinfectant agent/pd Pharmacology];erythromycin/pd Pharmacology];tetracycline/pd Pharmacology];zephiramine	Susceptibility profiles were determined for 111 Campylobacter coli strains obtained in 1998 to 1999 and 2015 from market age pigs and pork chops against 22 disinfectants and 9 antimicrobials. Resistance to tetracycline (TET) was observed in 44.4% of 1998 to 1999 strains, and the antibiotic resistance profile was TET. But strains obtained in 2015 from swine and retail pork chops had 75% TET resist…	ID: 627932359; M1: (Beier, Harvey, Hernandez, Andrews, Droleskey, Hume, Anderson, Nisbet) SPARC, Food and Feed Safety Research Unit, USDA-ARS2881 F&B Road, College Station, TX 77845, United States; M1: (Davidson, Bodeis-Jones, Young) USFDA, Office of Research, CVM, 8401 Muirkirk Road, Laurel, MD 20708, United States	NLM (Medline)	United States	NA	1750-3841 (electronic); 1750-3841	NA	English	http://ovidsp.ovid.com/ovidweb.cgi?T=JS&PAGE=reference&D=emexa&NEWS=N&AN=627932359	http://dx.doi.org/10.1111/1750-3841.14622
AMR in food	N/A	Belen Florez,Ana;Alegria,Angel;Rossi,Franca;Delgado,Susana;Felis,Giovanna E.;Torriani,Sandra;Mayo,Baltasar	Molecular identification and quantification of tetracycline and erythromycin resistance genes in Spanish and Italian retail cheeses	BioMed research international	Biomed Res Int	2014	20140911	2014	NA	746859	NA	Anti-Bacterial Agents/pd Pharmacology];Bacteria/de Drug Effects];*Bacteria/ip Isolation & Purification];*Bacteria/me Metabolism];*Bacterial Proteins/an Analysis];Cheese/an Analysis];*Cheese/mi Microbiology];*Drug Resistance, Bacterial/ph Physiology];*Erythromycin/pd Pharmacology];Food Analysis;Food Industry;Food Microbiology;Italy;*Tetracycline/pd Pharmacology]	Large antibiotic resistance gene pools in the microbiota of foods may ultimately pose a risk for human health. This study reports the identification and quantification of tetracycline- and erythromycin-resistant populations, resistance genes, and gene diversity in traditional Spanish and Italian cheeses, via culturing, conventional PCR, real-time quantitative PCR (qPCR), and denaturing gradient g…	ID: 25302306; M2: Belen Florez, Ana. Departamento de Microbiologia y Bioquimica, Instituto de Productos Lacteos de Asturias (IPLA-CSIC), Paseo Rio Linares s/n, Villaviciosa, 33300 Asturias, Spain.; M2: Alegria, Angel. Departamento de Microbiologia y Bioquimica, Instituto de Productos Lacteos de Asturias (IPLA-CSIC), Paseo Rio Linares s/n, Villaviciosa, 33300 Asturias, Spain ; Dipartimento di Biot…	NA	United States	NA	2314-6141	NA	NA	http://ovidsp.ovid.com/ovidweb.cgi?T=JS&PAGE=reference&D=med11&NEWS=N&AN=25302306	https://dx.doi.org/10.1155/2014/746859
AMR in food	N/A	Belloso Daza M.V.;Milani G.;Cortimiglia C.;Pietta E.;Bassi D.;Cocconcelli P.S.	Genomic Insights of Enterococcus faecium UC7251, a Multi-Drug Resistant Strain From Ready-to-Eat Food, Highlight the Risk of Antimicrobial Resistance in the Food Chain	Frontiers in Microbiology	Front.Microbiol.	2022	NA	13	NA	894241	NA	*antibiotic resistance;article;bacterium isolation;bioinformatics;cell culture;controlled study;data base;DNA extraction;DNA hybridization;*Enterococcus faecium;*food chain;genotype;horizontal gene transfer;illumina sequencing;microbiome;minimum inhibitory concentration;mobile genetic element;*multidrug resistance;multilocus sequence typing;nonhuman;phenotype;prevalence;prophage;public health;rol…	The presence of multi-drug resistant (MDR) bacteria in ready-to-eat foods comprises a threat for public health due to their ability to acquire and transfer antibiotic-resistant determinants that could settle in the microbiome of the human digestive tract. In this study, Enterococcus faecium UC7251 isolated from a fermented dry sausage was characterized phenotypically and genotypically to hold res…	ID: 2018161583; M1: (Belloso Daza, Milani, Cortimiglia, Pietta, Bassi, Cocconcelli) Dipartimento di Scienze e Tecnologie Alimentari per una Filiera Agro-Alimentare Sostenibile (DISTAS), Universita Cattolica del Sacro Cuore, Piacenza, Italy	Frontiers Media S.A	Switzerland	NA	1664-302X (electronic); 1664-302X	P.S. Cocconcelli, Dipartimento di Scienze e Tecnologie Alimentari per una Filiera Agro-Alimentare Sostenibile (DISTAS), Universita Cattolica del Sacro Cuore, Piacenza, Italy. E-mail: pier.cocconcelli@unicatt.it	English	https://www.frontiersin.org/journals/microbiology#; http://ovidsp.ovid.com/ovidweb.cgi?T=JS&PAGE=reference&D=emexb&NEWS=N&AN=2018161583	https://dx.doi.org/10.3389/fmicb.2022.894241
AMR in food	N/A	Beneke,Birgit;Klees,Sylvia;Stuhrenberg,Birgit;Fetsch,Alexandra;Kraushaar,Britta;Tenhagen,Bernd-Alois	Prevalence of methicillin-resistant Staphylococcus aureus in a fresh meat pork production chain	Journal of food protection	J.Food Protection	2011	NA	74	1	126	129	animal;article;bacterial count;*food contamination/an Drug Analysis];food control;genetics;human;isolation and purification;*meat;*methicillin resistant Staphylococcus aureus;microbiology;nose cavity;prevalence;skin;slaughterhouse;*swine	The objective of this study was to investigate the prevalence of methicillin-resistant Staphylococcus aureus on different stages of a fresh pork production chain to reveal potential carryover from live animals to meat. Samples were collected at different stages of the production process in a large German abattoir with an integrated processing unit for fresh pork. Samples included nasal swabs from…	ID: 361079454; M1: (Beneke, Klees, Stuhrenberg) Institute of Chemical and Veterinary Analysis Ostwestfalen-Lippe, Westerfeldstr. 1, 32758 Detmold, Germany; M1: (Fetsch, Kraushaar, Tenhagen) Federal Institute for Risk Assessment, Diedersdorfer Weg 1, 12277 Berlin, Germany	IAMFES (6200 Aurora Avenue, Suite 200W, Des Moines IA 50322-3863, United States)	United States	NA	0362-028X	B.-A. Tenhagen, Federal Institute for Risk Assessment, Diedersdorfer Weg 1, 12277 Berlin, Germany. E-mail: Bernd-Alois.Tenhagen@bfr.bund.de	English	http://docserver.ingentaconnect.com/deliver/connect/iafp/0362028x/v74n1/s20.pdf?expires=1294492615&id=60589724&titleid=5200021&accname=Elsevier+Science&checksum=583728B25651B21D027A44CEA4D8A3DE; http://ovidsp.ovid.com/ovidweb.cgi?T=JS&PAGE=reference&D=emed12&NEWS=N&AN=361079454	http://dx.doi.org/10.4315/0362-028X.JFP-10-250
AMR in food	N/A	Benito,Daniel;Gomez,Paula;Lozano,Carmen;Estepa,Vanesa;Gomez-Sanz,Elena;Zarazaga,Myriam;Torres,Carmen	Genetic lineages, antimicrobial resistance, and virulence in staphylococcus aureus of meat samples in Spain: Analysis of immune evasion cluster (IEC) genes	Foodborne Pathogens and Disease	Foodborne Pathog.Dis.	2014	NA	11	5	354	356	*antibiotic resistance;article;bacterial gene;bacterial strain;*bacterial virulence;bacterium isolate;clonal species;controlled study;food contamination;*gene cluster;*meat industry;methicillin resistant Staphylococcus aureus;methicillin susceptible Staphylococcus aureus;multidrug resistance;nonhuman;pork;priority journal;sequence analysis;Spain;*Staphylococcus aureus;beta lactam derivative;clind…	The objective of this study was to determine the rate of contamination by Staphylococcus aureus in 100 meat samples obtained during 2011-2012 in La Rioja (Northern Spain), to analyze their content in antimicrobial resistance and virulence genes, as well as in immune evasion cluster (IEC) genes, and to type recovered isolates. Seven of 100 samples (7%) contained S. aureus: 6 samples harbored methi…	ID: 373011656; M1: (Benito, Gomez, Lozano, Estepa, Gomez-Sanz, Zarazaga, Torres) Area Bioquimica y Biologia Molecular, Universidad de la Rioja, Madre de Dios 51, 26006 Logrono, Spain	Mary Ann Liebert Inc. (E-mail: info@liebertpub.com)	United States	NA	1535-3141; 1556-7125	C. Torres, Area Bioquimica y Biologia Molecular, Universidad de la Rioja, Madre de Dios 51, 26006 Logrono, Spain. E-mail: carmen.torres@unirioja.es	English	http://www.liebertonline.com/fpd; http://ovidsp.ovid.com/ovidweb.cgi?T=JS&PAGE=reference&D=emed15&NEWS=N&AN=373011656	http://dx.doi.org/10.1089/fpd.2013.1689
AMR in food	N/A	Berebichez-Fridman,R.;Solano-Galvez,S.;Copitin-Niconova,N.;Ruy-Diaz Reynoso,J. A.;Barrientos-Fortes,T.;Vazquez-Lopez,R.	First isolation and antimicrobial susceptibility testing of Chromobacterium violaceum from oysters in Mexico	Revista Medica del Hospital General de Mexico	Rev.Med.Hosp.Gen.Mex.	2018	NA	81	2	66	71	antibiotic resistance;*antibiotic sensitivity;article;bacterium identification;*bacterium isolation;biochemical analysis;biotype;*Chromobacterium violaceum;descriptive research;lethality;Mexico;nonhuman;observational study;oyster;amikacin;ampicillin;carbenicillin;cefalotin;ceftriaxone;chloramphenicol;cotrimoxazole;gentamicin;netilmicin;nitrofurantoin;indole test;oxidase test	Introduction: Chromobacterium violaceum is a Gram-negative, facultative, anaerobic, non-sporing, fermentative and oxidase-positive coccobacillus. Human infections caused by Chromobacterium violaceum are infrequent. There are a few reported cases in several countries. Those infections appear after a skin contact with soil or contaminated water. Infections can progress to necrotizing metastatatic l…	ID: 613851965; M1: (Berebichez-Fridman) School of Medicine, Faculty of Health Sciences, Anahuac University North Campus, Huixquilucan, Mexico; M1: (Solano-Galvez) Titular Academic Technician and Microbiology and Parasitology professor at the Department of Microbiology and Parasitology, Faculty of Medicine, Universidad Nacional Autonoma de Mexico, Mexico; M1: (Copitin-Niconova) Titular Academic Te…	Elsevier Doyma	Spain	Primer aislamiento y pruebas de susceptibilidad antimicrobiana de Chromobacterium violaceum en ostras en Mexico	0185-1063	R. Vazquez-Lopez, School of Medicine, Faculty of Health Sciences, Anahuac University North Campus, Av. Universidad Anahuac, no. 46, Col. Lomas Anahuac, Huixquilucan, Edo. de Mexico 52786, Mexico. E-mail: rosalino.microbiologia@gmail.com	English, Spanish	http://www.journals.elsevier.com/revista-medica-del-hospital-general-de-mexico; http://ovidsp.ovid.com/ovidweb.cgi?T=JS&PAGE=reference&D=emed19&NEWS=N&AN=613851965	http://dx.doi.org/10.1016/j.hgmx.2016.10.005
AMR in food	N/A	Berman,Hillary F.;Riley,Lee W.	Identification of novel antimicrobial resistance genes from microbiota on retail spinach	BMC Microbiology	BMC Microbiol.	2013	NA	13	1	272	NA	*antibiotic resistance;article;*bacterial gene;*bacterial infection/dr Drug Resistance];controlled study;Escherichia coli;Gram negative infection;metagenomics;microbial community;*microflora;nonhuman;open reading frame;plasmid;*spinach;ampicillin/pd Pharmacology];*antibiotic agent/pd Pharmacology];antiinfective agent;aztreonam/pd Pharmacology];cephalosporin derivative;ciprofloxacin/pd Pharmacolog…	Background: Drug resistance genes and their mobile genetic elements are frequently identified from environmental saprophytic organisms. It is widely accepted that the use of antibiotics in animal husbandry selects for drug resistant microorganisms, which are then spread from the farm environment to humans through the consumption of contaminated food products. We wished to identify novel drug resi…	ID: 52896689; M1: (Berman, Riley) Division of Infectious Disease and Vaccinology, School of Public Health, University of California, Berkeley, CA 94720, United States	BioMed Central Ltd. (Floor 6, 236 Gray's Inn Road, London WC1X 8HB, United Kingdom)	United Kingdom	NA	1471-2180 (electronic); 1471-2180	L.W. Riley, Division of Infectious Disease and Vaccinology, School of Public Health, University of California, Berkeley, CA 94720, United States. E-mail: lwriley@berkeley.edu	English	http://ovidsp.ovid.com/ovidweb.cgi?T=JS&PAGE=reference&D=emed14&NEWS=N&AN=52896689	http://dx.doi.org/10.1186/1471-2180-13-272
AMR in food	N/A	Berthold-Pluta,Anna;Garbowska,Monika;Stefanska,Ilona;Pluta,Antoni	Microbiological quality of selected ready-to-eat leaf vegetables, sprouts and non-pasteurized fresh fruit-vegetable juices including the presence of Cronobacter spp	Food Microbiology	Food Microbiol.	2017	20170314	65	NA	221	230	Anti-Bacterial Agents/pd Pharmacology];Colony Count, Microbial;Cronobacter/de Drug Effects];Cronobacter/ge Genetics];Cronobacter/gd Growth & Development];*Cronobacter/ip Isolation & Purification];Cronobacter sakazakii/de Drug Effects];Cronobacter sakazakii/ge Genetics];Cronobacter sakazakii/ip Isolation & Purification];Drug Resistance, Multiple, Bacterial;*Fast Foods/mi Microbiology];Food Microbi…	Bacteria of the genus Cronobacter are emerging food-borne pathogens. Foods contaminated with Cronobacter spp. may pose a risk to infants or adults with suppressed immunity. This study was aimed at determining the microbiological quality of ready-to-eat (RTE) plant-origin food products available on the Polish market with special emphasis on the prevalence of Cronobacter genus bacteria. Analyses we…	ID: 28400006; M2: Berthold-Pluta, Anna. Division of Milk Biotechnology, Department of Biotechnology, Microbiology and Food Evaluation, Faculty of Food Sciences, Warsaw University of Life Sciences - SGGW, Nowoursynowska 159C St, 02-787 Warsaw, Poland. Electronic address: anna.berthold@wp.pl.; M2: Garbowska, Monika. Prof. Waclaw Dabrowski Institute of Agricultural and Food Biotechnology, Inter-Depa…	NA	England	NA	1095-9998; 0740-0020	NA	NA	http://ovidsp.ovid.com/ovidweb.cgi?T=JS&PAGE=reference&D=med14&NEWS=N&AN=28400006	https://dx.doi.org/10.1016/j.fm.2017.03.005
AMR in food	N/A	Bertsch,David;Rau,Jorg;Eugster,Marcel R.;Haug,Martina C.;Lawson,Paul A.;Lacroix,Christophe;Meile,Leo	Listeria fleischmannii sp. nov., isolated from cheese	International Journal of Systematic and Evolutionary Microbiology	Int.J.Syst.Evol.Microbiol.	2013	20120420	63	NA	526	532	Bacterial Typing Techniques;Caco-2 Cells;*Cheese/mi Microbiology];DNA, Bacterial/ge Genetics];Drug Resistance, Bacterial;Fatty Acids/an Analysis];Genes, Bacterial;Humans;*Listeria/cl Classification];Listeria/ge Genetics];Listeria/ip Isolation & Purification];Listeria/py Pathogenicity];Molecular Sequence Data;Nucleic Acid Hybridization;*Phylogeny;RNA, Ribosomal, 16S/ge Genetics];Switzerland;Virule…	A study was performed on three isolates (LU2006-1(T), LU2006-2 and LU2006-3), which were sampled independently from cheese in western Switzerland in 2006, as well as a fourth isolate (A11-3426), which was detected in 2011, using a polyphasic approach. The isolates could all be assigned to the genus Listeria but not to any known species. Phenotypic and chemotaxonomic data were compatible with the …	ID: 22523164; M2: Bertsch, David. Laboratory of Food Biotechnology, Institute of Food, Nutrition and Health, ETH Zurich, 8092 Zurich, Switzerland.; M2: Rau, Jorg. Chemisches und Veterinaruntersuchungsamt Stuttgart (CVUAS), 70736 Fellbach, Germany.; M2: Eugster, Marcel R. Laboratory of Food Microbiology, Institute of Food, Nutrition and Health, ETH Zurich, 8092 Zurich, Switzerland.; M2: Haug, Mart…	NA	England	NA	1466-5034; 1466-5026	NA	NA	http://ovidsp.ovid.com/ovidweb.cgi?T=JS&PAGE=reference&D=med10&NEWS=N&AN=22523164	https://dx.doi.org/10.1099/ijs.0.036947-0
AMR in food	N/A	Beshiru A.;Okoh A.I.;Igbinosa E.O.	Processed ready-to-eat (RTE) foods sold in Yenagoa Nigeria were colonized by diarrheagenic Escherichia coli which constitute a probable hazard to human health	PLoS ONE	PLoS ONE	2022	NA	17	4	e0266059	NA	antibiotic resistance;antibiotic sensitivity;article;*bacterial colonization;bacterial strain;bacterium colony;bacterium contamination;bacterium culture;bacterium identification;bacterium isolate;controlled study;*convenience food;*diarrheagenic Escherichia coli;enteroaggregative Escherichia coli;enterohemorrhagic Escherichia coli;enteroinvasive Escherichia coli;enteropathogenic Escherichia coli;…	The study aimed to recover diarrheagenic Escherichia coli strains from processed ready-to-eat (RTE) foods in Yenagoa, Nigeria and characterize them using culture-based and molecular methods. Three hundred RTE food samples were collected randomly from different food outlets between February 2021 and August 2021 and assessed for the occurrence of E. coli using standard bacteriological procedures. T…	ID: 2017638446; M1: (Beshiru, Igbinosa) Applied Microbial Processes & Environmental Health Research Group, Faculty of Life Sciences, University of Benin, Benin City, Nigeria; M1: (Beshiru, Igbinosa) Stellenbosch Institute for Advanced Study (STIAS), Wallenberg Research Centre, Stellenbosch University, Stellenbosch, South Africa; M1: (Okoh) Department of Environmental Health Sciences, College of H…	Public Library of Science	United States	NA	1932-6203 (electronic); 1932-6203	E.O. Igbinosa, Applied Microbial Processes & Environmental Health Research Group, Faculty of Life Sciences, University of Benin, Benin City, Nigeria. E-mail: etinosa.igbinosa@uniben.edu	English	https://journals.plos.org/plosone/article/file?id=10.1371/journal.pone.0266059&type=printable; http://ovidsp.ovid.com/ovidweb.cgi?T=JS&PAGE=reference&D=emexa&NEWS=N&AN=2017638446	https://dx.doi.org/10.1371/journal.pone.0266059
AMR in food	N/A	Beshiru,A.;Okareh,O. T.;Okoh,A. I.;Igbinosa,E. O.	Detection of antibiotic resistance and virulence genes of Vibrio strains isolated from ready-to-eat shrimps in Delta and Edo States, Nigeria	Journal of applied microbiology	J.Appl.Microbiol.	2020	NA	129	1	17	36	*antibiotic resistance;article;bacterial count;*bacterial gene;*bacterial virulence;cell density;colony forming unit;controlled study;mesophilic bacterium;Nigeria;nonhuman;*shrimp;*Vibrio;Vibrio alginolyticus;Vibrio cholerae;Vibrio fluvialis;Vibrio harveyi;Vibrio mimicus;Vibrio parahaemolyticus;Vibrio vulnificus;*antibiotic agent;colistin;gentamicin;integrase/ec Endogenous Compound]	Aim: The current study was conducted to determine the incidence, antibiotic resistance and virulence genes of Vibrio strains isolated from ready-to-eat shrimps in Edo and Delta States, Nigeria. Methods and Results: A total of 1440 ready-to-eat shrimp samples were obtained from open markets from November 2016 to October 2017 and analysed using standard culture-based procedures. Overall, our result…	ID: 2004188552; M1: (Beshiru, Igbinosa) Applied Microbial Processes & Environmental Health Research Group, Department of Microbiology, Faculty of Life Sciences, University of Benin, Benin City, Nigeria; M1: (Okareh) Department of Environmental Health Sciences, Faculty of Public Health, College of Medicine, University of Ibadan, Ibadan, Nigeria; M1: (Okoh, Igbinosa) SAMRC Microbial Water Quality M…	Blackwell Publishing Ltd	United Kingdom	NA	1364-5072; 1365-2672	E.O. Igbinosa, Applied Microbial Processes & Environmental Health Research Group, Department of Microbiology, Faculty of Life Sciences, University of Benin, Benin City, Nigeria. E-mail: eigbinosa@gmail.com, E.O. Igbinosa, SAMRC Microbial Water Quality Monitoring Centre, University of Fort Hare, Alice, South Africa. E-mail: eigbinosa@gmail.com	English	http://onlinelibrary.wiley.com/journal/10.1111/(ISSN)1365-2672; http://ovidsp.ovid.com/ovidweb.cgi?T=JS&PAGE=reference&D=emexa&NEWS=N&AN=2004188552	http://dx.doi.org/10.1111/jam.14590
AMR in food	N/A	Beshiru,Abeni;Igbinosa,Isoken H.;Igbinosa,Etinosa O.	Prevalence of antimicrobial resistance and virulence gene elements of Salmonella serovars from ready-to-eat (RTE) shrimps	Frontiers in Microbiology	Front.Microbiol.	2019	NA	10	NA	1613	NA	*antibiotic resistance;antibiotic sensitivity;article;*bacterial virulence;broth dilution;controlled study;*convenience food;disk diffusion;DNA extraction;gastrointestinal infection;multidrug resistance;nonhuman;polymerase chain reaction;*prevalence;*Salmonella;Salmonella enterica serovar Enteritidis;Salmonella enterica serovar Typhimurium;*shrimp;tetracycline resistance;amoxicillin;amoxicillin p…	Gastrointestinal illnesses continue to be a global public health risk. Exposure to foodborne Salmonella directly or indirectly through consumption of ready-to-eat seafood can be an important route of infection to humans. This study was designed to estimate the population cell density, prevalence, virulence gene signatures, and antibiotic resistance of Salmonella serovars from ready-to-eat shrimps…	ID: 628631249; M1: (Beshiru, Igbinosa) Applied Microbial Processes and Environmental Health Research Group, Department of Microbiology, Faculty of Life Sciences, University of Benin, Benin City, Nigeria; M1: (Igbinosa) Department of Environmental Management and Toxicology, Faculty of Life Sciences, University of Benin, Benin City, Nigeria; M1: (Igbinosa) Sustainable Development Office, University…	Frontiers Media S.A. (E-mail: info@frontiersin.org)	Switzerland	NA	1664-302X (electronic); 1664-302X	E.O. Igbinosa, Applied Microbial Processes and Environmental Health Research Group, Department of Microbiology, Faculty of Life Sciences, University of Benin, Benin City, Nigeria. E-mail: eigbinosa@gmail.com	English	http://www.frontiersin.org/Microbiology; http://ovidsp.ovid.com/ovidweb.cgi?T=JS&PAGE=reference&D=emed20&NEWS=N&AN=628631249	http://dx.doi.org/10.3389/fmicb.2019.01613
AMR in food	N/A	Beutlich,Janine;Rodriguez,Irene;Schroeter,Andreas;Kasbohrer,Annemarie;Helmuth,Reiner;Guerra,Beatriz	A predominant multidrug-resistant Salmonella enterica serovar Saintpaul clonal line in German turkey and related food products	Applied and Environmental Microbiology	Appl.Environ.Microbiol.	2010	NA	76	11	3657	3667	animal;bacterial gene;*bacterium identification;*classification;cluster analysis;DNA fingerprinting;*food control;genetics;Germany;human;isolation and purification;microbial sensitivity test;microbiology;*multidrug resistance;nucleic acid hybridization;pulsed field gel electrophoresis;Salmonella enterica;turkey (bird);antiinfective agent/pd Pharmacology];bacterial DNA;Bird Diseases/ep Epidemiolog…	Recently, Salmonella enterica subsp. enterica serovar Saintpaul has increasingly been observed in several countries, including Germany. However, the pathogenic potential and epidemiology of this serovar are not very well known. This study describes biological attributes of S. Saintpaul isolates obtained from turkeys in Germany based on characterization of their pheno- and genotypic properties. Fi…	ID: 603812358; M1: (Beutlich, Rodriguez, Schroeter, Kasbohrer, Helmuth, Guerra) Federal Institute for Risk Assessment, Diedersdorfer Weg 1, Berlin, Germany	NA	United States	NA	1098-5336 (electronic); 1098-5336	NA	English	http://ovidsp.ovid.com/ovidweb.cgi?T=JS&PAGE=reference&D=emed11&NEWS=N&AN=603812358	http://dx.doi.org/10.1128/AEM.02744-09
AMR in food	N/A	Beyi,Ashenafi Feyisa;Fite,Akafete Teklu;Tora,Ephrem;Tafese,Asdesach;Genu,Tadele;Kaba,Tamirat;Beyene,Tariku Jibat;Beyene,Takele;Korsa,Mesula Geloye;Tadesse,Fanos;De Zutter,Lieven;Goddeeris,Bruno Maria;Cox,Eric	Prevalence and antimicrobial susceptibility of Escherichia coli O157 in beef at butcher shops and restaurants in central Ethiopia	BMC microbiology	BMC Microbiol.	2017	20170303	17	1	49	NA	Amoxicillin/pd Pharmacology];Animals;*Anti-Infective Agents/pd Pharmacology];Bacteriological Techniques;Cattle;Cattle Diseases/ep Epidemiology];Cattle Diseases/mi Microbiology];Chloramphenicol/pd Pharmacology];Diarrhea/mi Microbiology];Drug Resistance, Bacterial;*Escherichia coli Infections/ep Epidemiology];*Escherichia coli Infections/mi Microbiology];*Escherichia coli O157/de Drug Effects];Esch…	BACKGROUND: Ethiopia bears the largest burden of foodborne diseases in Africa, and diarrheal diseases are the second leading causes of premature deaths. Enterohemorrhagic Escherichia coli O157 causes an asymptomatic infection to severe diarrhea and/or hemolytic-uremic syndrome in humans., METHODS: A total of 440 beef carcass and in-contact surface swabs from 55 butcher shops and 85 minced beef sa…	ID: 28253847; M2: Beyi, Ashenafi Feyisa. College of Veterinary Medicine and Agriculture, Addis Ababa University, Bishoftu, Ethiopia. ashenafi.feyisa1@gmail.com.; M2: Beyi, Ashenafi Feyisa. Department of Animal Sciences, University of Florida, Gainesville, FL, USA. ashenafi.feyisa1@gmail.com.; M2: Fite, Akafete Teklu. College of Veterinary Medicine and Agriculture, Addis Ababa University, Bishoftu…	NA	England	NA	1471-2180; 1471-2180	NA	NA	http://ovidsp.ovid.com/ovidweb.cgi?T=JS&PAGE=reference&D=med14&NEWS=N&AN=28253847	https://dx.doi.org/10.1186/s12866-017-0964-z
AMR in food	N/A	Bhardwaj D.K.;Taneja N.K.;Taneja P.;Patel P.	Phenotypic and genotypic characterization of multi-drug resistant, biofilm forming, human invasive strain of Salmonella Typhimurium SMC25 isolated from poultry meat in India	Microbial pathogenesis	Microb.Pathog.	2022	NA	173	NA	105830	NA	*antibiotic resistance;article;*bacterial strain;bacterium isolate;*biofilm;cell surface;epifluorescence microscopy;*food safety;human;human cell;hydrophobicity;*India;major clinical study;mammal cell;marker gene;meat;nonhuman;*poultry meat;prevalence;public health;risk assessment;*Salmonella;*Salmonella enterica serovar Typhimurium;upregulation;antibiotic agent;glass;stainless steel	Emergence of highly virulent and multi-drug resistant (MDR) strains of Salmonella in food products significantly impacts public health and demands continuous monitoring for their presence in the food chain. The ability of Salmonella to form biofilms under harsh environmental conditions accompanied by MDR serotypes underscores an important food safety threat. This study aimed to isolate, identify …	ID: 2020956183; M1: (Bhardwaj, Taneja, Patel) Department of Basic and Applied Sciences, NIFTEM, Kundli, Haryana, Sonipat 131028, India; M1: (Taneja) Department of Biotechnology, Sharda University, UP, Greater Noida, India	Academic Press	United Kingdom	NA	0882-4010; 1096-1208	N.K. Taneja, Department of Basic and Applied Sciences, National Institute of Food Technology Entrepreneurship and Management, Plot no. 97, Sector 56, HSIIDC Industrial Estate, Kundli, Haryana, Sonipat 131028, India. E-mail: neetu.taneja@niftem.ac.in	English	http://www.elsevier.com/inca/publications/store/6/2/2/9/1/5/index.htt; http://ovidsp.ovid.com/ovidweb.cgi?T=JS&PAGE=reference&D=emexb&NEWS=N&AN=2020956183	https://dx.doi.org/10.1016/j.micpath.2022.105830
AMR in food	N/A	Bhardwaj,Dinesh Kumar;Taneja,Neetu Kumra;DP,Shivaprasad;Chakotiya,Ankita;Patel,Praveen;Sachdev,Divya;Taneja,Pankaj;Gupta,Sarita;Sanal,Madhusudana Girija	Phenotypic and genotypic characterization of biofilm forming, antimicrobial resistant, pathogenic Escherichia coli isolated from Indian dairy and meat products	International journal of food microbiology	Int.J.Food Microbiol.	2021	NA	336	NA	108899	NA	amplicon;*antibiotic resistance;article;bacterial gene;bacterial strain;bacterial virulence;bacterium identification;bacterium isolate;bacterium isolation;*biofilm;cheese;controlled study;*dairy product;extended spectrum beta lactamase producing Escherichia coli;extraintestinal pathogenic Escherichia coli;food poisoning;food safety;gene expression;*genotype;Hep-G2 cell line;human;human cell;India…	Escherichia coli are commensal gastrointestinal microflora of humans, but few strains may cause food-borne diseases. Present study aimed to identify antimicrobial resistant (AMR), biofilm-forming E. coli from Indian dairy and meat products. A total of 32 E. coli isolates were identified and evaluated for biofilm-formation. EMC17, an E. coli isolate was established as a powerful biofilm-former tha…	ID: 2008463073; M1: (Bhardwaj, Taneja, DP, Chakotiya, Patel, Sachdev) Department of Basic and Applied Sciences, NIFTEM, Sonipat, Haryana 131028, India; M1: (Taneja) Department of Life Sciences, Sharda University, Greater Noida, Uttar Pradesh, India; M1: (Gupta, Sanal) Institute of Liver and Biliary Sciences, Vasant Kunj, New Delhi, India	Elsevier B.V	Netherlands	NA	0168-1605; 1879-3460	N.K. Taneja, Department of Basic and Applied Sciences, NIFTEM, Sonipat, Haryana 131028, India. E-mail: neetu.taneja@niftem.ac.in	English	http://www.elsevier.com/locate/ijfoodmicro; http://ovidsp.ovid.com/ovidweb.cgi?T=JS&PAGE=reference&D=emexb&NEWS=N&AN=2008463073	http://dx.doi.org/10.1016/j.ijfoodmicro.2020.108899
AMR in food	N/A	Bhutani,Natasha;Muraleedharan,Chithra;Walia,Satish K.;Talreja,Deepa;Rana,Sonia Walia;Kumar,Ashok;Walia,Sandeep	Occurrence of multidrug resistant extended spectrum beta-lactamase-producing bacteria on iceberg lettuce retailed for human consumption	BioMed Research International	BioMed Res.Int.	2015	NA	2015	NA	547547	NA	antibiotic resistance;article;bacterium colony;bacterium isolate;controlled study;DNA sequence;*extended spectrum beta lactamase producing Klebsiella pneumoniae;*iceberg lettuce;*multidrug resistance;nonhuman;nucleotide sequence;pulsed field gel electrophoresis;sequence analysis;cefotaxime;chloramphenicol;tetracycline	Antibiotic resistance in bacteria is a global problem exacerbated by the dissemination of resistant bacteria via uncooked food, such as green leafy vegetables. New strains of bacteria are emerging on a daily basis with novel expanded antibiotic resistance profiles. In this pilot study, we examined the occurrence of antibiotic resistant bacteria against five classes of antibiotics on iceberg lettu…	ID: 604429913; M1: (Bhutani, Muraleedharan, Talreja, Kumar, Walia) Department of Biological Sciences, Oakland University, 375 Dodge Hall of Engineering, Rochester, MI 48309, United States; M1: (Talreja, Rana, Kumar) Department of Ophthalmology, Kresge Eye Institute, Wayne State University School of Medicine, 4717 Saint Antoine Street, Detroit, MI 48201, United States; M1: (Walia) Department of Ga…	Hindawi Publishing Corporation (410 Park Avenue, 15th Floor, 287 pmb, New York NY 10022, United States)	United States	NA	2314-6133; 2314-6141	S.K. Walia, Department of Biological Sciences, Oakland University, 375 Dodge Hall of Engineering, Rochester, MI 48309, United States	English	http://www.hindawi.com/journals/biomed/; http://ovidsp.ovid.com/ovidweb.cgi?T=JS&PAGE=reference&D=emed16&NEWS=N&AN=604429913	http://dx.doi.org/10.1155/2015/547547
AMR in food	N/A	Bilge,Nebahat;Sezer,Cigdem;Vatansever,Leyla;Pehlivanlar Onen,Sevda	Occurrence and molecular characterization of cephalosporin resistant escherichia coli isolates from chicken meat	Kafkas Universitesi Veteriner Fakultesi Dergisi	Kafkas Universitesi Veteriner Fakultesi Dergisi	2020	NA	26	4	463	468	antibiotic resistance;antibiotic sensitivity;article;bacterial gene;bacterium identification;*bacterium isolate;bacterium isolation;*chicken meat;disk diffusion;DNA extraction;*Escherichia coli;extended spectrum beta lactamase producing Escherichia coli;minimum inhibitory concentration;multilocus sequence typing;multiplex polymerase chain reaction;nonhuman;polymerase chain reaction;poultry;preval…	Contamination of retail meat with extended spectrum beta-lactamase (ESBL) and/or AmpC type beta-lactamase (AmpC) producing Escherichia coli may contribute to increased incidences of infections in humans. Regular monitoring of these bacteria is required in the view of one health approach. In this study, 100 chicken meat samples obtained from Kars, Turkey were analysed and 214 isolates recovered fr…	ID: 2004449049; M1: (Bilge, Sezer, Vatansever) University of Kafkas, Faculty of Veterinary Medicine, Department of Food Safety and Public Health, Kars TR-36100, Turkey; M1: (Pehlivanlar Onen) Hatay Mustafa Kemal University, Faculty of Veterinary Medicine, Department of Food Hygiene and Technology, Antakya, Hatay TR-31040, Turkey	Veteriner Fakultesi Dergisi (E-mail: vetdergi@kafkas.edu.tr)	Turkey	Tavuk etlerinde sefalosporine direncli escherichia coli varligi ve molekuler karakterizasyonu	1300-6045; 1309-2251	N. Bilge, University of Kafkas, Faculty of Veterinary Medicine, Department of Food Safety and Public Health, Kars TR-36100, Turkey. E-mail: nebahatbilgeoral@hotmail.com	English	http://vetdergikafkas.org/pdf.php?id=2710; http://ovidsp.ovid.com/ovidweb.cgi?T=JS&PAGE=reference&D=emexa&NEWS=N&AN=2004449049	http://dx.doi.org/10.9775/kvfd.2019.23514
AMR in food	N/A	Bilge,Nebahat;Vatansever,Leyla;Sezer,Cigdem	Antibiotic resistance of salmonella spp. Isolated from raw Chicken Wings	Kafkas Universitesi Veteriner Fakultesi Dergisi	Kafkas Universitesi Veteriner Fakultesi Dergisi	2018	NA	24	3	431	435	*animal salmonellosis/ep Epidemiology];*antibiotic resistance;article;bacterium identification;*bacterium isolation;*chicken;disease carrier;disk diffusion;food chain;nonhuman;Salmonella;salmonellosis;amoxicillin;ampicillin;cefazolin;cefoperazone;cefotaxime;cefoxitin;chloramphenicol;ciprofloxacin;clavulanic acid;gentamicin;imipenem;nalidixic acid;streptomycin;sulfamethoxazole;tetracycline;trimeth…	The use of antibiotics in food animals creates an important source of antimicrobial resistant bacteria that can spread to humans through the food chain. Strains of Salmonella spp. with resistance to antimicrobial drugs are now widespread in all countries. The present study analysed the prevalence and antimicrobial resistance of Salmonella spp. isolates in raw chicken wings. Out of 200 fresh raw c…	ID: 621787761; M1: (Bilge, Vatansever, Sezer) University of Kafkas, Faculty of Veterinary Medicine, Department of Food Safety and Public Health, Kars TR-36100, Turkey	Veteriner Fakultesi Dergisi (E-mail: vetdergi@kafkas.edu.tr)	Turkey	Pilic kanatlarindan izole edilen salmonella spp.'nin antibiyotik Direnci	1300-6045; 1309-2251	N. Bilge, University of Kafkas, Faculty of Veterinary Medicine, Department of Food Safety and Public Health, Kars TR-36100, Turkey. E-mail: nebahatbilgeoral@hotmail.com	English	http://vetdergikafkas.org/uploads/pdf/pdf_KVFD_2339.pdf; http://ovidsp.ovid.com/ovidweb.cgi?T=JS&PAGE=reference&D=emed19&NEWS=N&AN=621787761	http://dx.doi.org/10.9775/kvfd.2017.19134
AMR in food	N/A	Birk,T.;Aabo,S.;Jensen,L. B.;Fuentes,M. A. F.	Horizontal transmission of antimicrobial resistance genes from E. coli to Serratia spp. in minced meat using a gfp tagged plasmid	Research in veterinary science	Res.Vet.Sci.	2020	NA	132	NA	481	484	antibiotic resistance;article;*bacterial gene;bacterial strain;*bacterial transmission;Escherichia coli;gene sequence;meat;nonhuman;plasmid;pork;RNA gene;Serratia;kanamycin/an Drug Analysis];RNA 16S/ec Endogenous Compound];streptomycin/an Drug Analysis];tetracycline/an Drug Analysis];*GFP gene	The transmission of antimicrobial resistance genes from enteric bacteria from the animal reservoir to indigenous bacteria in meat is a serious concern, as it can contribute to human exposure to antimicrobial resistance genes. The aim of this study was to investigate plasmid-mediated horizontal transfer of antimicrobial resistance genes from Escherichia coli to indigenous environmental bacteria in…	ID: 2007446240; M1: (Birk, Aabo, Jensen) Research Group for Food Microbiology and Hygiene, Division of Microbiology and Production, National Food Institute, Technical University of Denmark, Lyngby 2800, Denmark; M1: (Fuentes) Area de Microbiologia, Departamento de Ciencias de la Salud, Facultad de Ciencias Experimentales, Universidad de Jaen, Jaen 23071, Spain	Elsevier B.V	Netherlands	NA	0034-5288; 1532-2661	L.B. Jensen, Research Group for Food Microbiology and Hygiene, Division of Microbiology and Production, National Food Institute, Technical University of Denmark, Lyngby 2800, Denmark. E-mail: lboj@food.dtu.dk	English	http://www.elsevier.com/wps/find/journaldescription.cws_home/623070/description#description; http://ovidsp.ovid.com/ovidweb.cgi?T=JS&PAGE=reference&D=emexa&NEWS=N&AN=2007446240	http://dx.doi.org/10.1016/j.rvsc.2020.07.025
AMR in food	N/A	Bishop H.;Evans J.;Eze J.I.;Webster C.;Humphry R.W.;Beattie R.;White J.;Couper J.;Allison L.;Brown D.;Tongue S.C.	Bacteriological Survey of Fresh Minced Beef on Sale at Retail Outlets in Scotland in 2019: Three Foodborne Pathogens, Hygiene Process Indicators, and Phenotypic Antimicrobial Resistance	Journal of food protection	J.Food Prot.	2022	NA	85	9	1370	1379	animal;antibiotic resistance;bovine;*Escherichia coli O157;food control;genetics;human;hygiene;Salmonella;*Shiga toxin producing Escherichia coli;antiinfective agent/pd Pharmacology];Shiga toxin	ABSTRACT: The health and economic burden of foodborne illness is high, with approximately 2.4 million cases occurring annually in the United Kingdom. A survey to understand the baseline microbial quality and prevalence of food-related hazards of fresh beef mince on retail sale could inform risk assessment, management, and communication to ensure the safety of this commodity. In such a survey, a t…	ID: 638162015; M1: (Bishop, Evans, Eze, Webster, Humphry, Tongue) Scotland's Rural College, An Lochran, 10 Inverness Campus, Inverness IV2 5NA, United Kingdom; M1: (Eze) Biomathematics & Statistics Scotland, JCMB, The King's Buildings, Edinburgh EH9 3FD, United Kingdom; M1: (Beattie, White, Couper) Scientific Services Laboratories of Edinburgh, Glasgow and Tayside Councils, 6 James Lindsay Place,…	NLM (Medline)	United States	NA	1944-9097 (electronic); 1944-9097	NA	English	http://ovidsp.ovid.com/ovidweb.cgi?T=JS&PAGE=reference&D=emexb&NEWS=N&AN=638162015	https://dx.doi.org/10.4315/JFP-22-051
AMR in food	N/A	Bissong,Marie Ebob Agbortabot;Tahnteng,Brandon Fonyuy;Ateba,Collins Njie;Akoachere,Jane-Francis Tatah Kihla	Pathogenic Potential and Antimicrobial Resistance Profile of Staphylococcus aureus in Milk and Beef from the Northwest and Southwest Regions of Cameroon	BioMed research international	Biomed Res Int	2020	20201027	2020	NA	6015283	NA	Animals;Cameroon;Cattle;*Drug Resistance, Bacterial;Enterotoxins/ge Genetics];Food Contamination;Genes, Bacterial;Genotype;Geography;*Milk/mi Microbiology];*Red Meat/mi Microbiology];Staphylococcus aureus/ge Genetics];Staphylococcus aureus/ip Isolation & Purification];*Staphylococcus aureus/py Pathogenicity]	Staphylococcus aureus is a major foodborne pathogen and commensal of the skin and mucous membranes of animals and humans. Its virulence relies on the production of a variety of toxins resistant to denaturing conditions. Increasing reports of S. aureus food poisoning and contamination of foods of animal origin elsewhere necessitates the investigation of these foods in Cameroon, to implement safety…	ID: 33195695; M2: Bissong, Marie Ebob Agbortabot. Department of Biomedical Science, University of Bamenda, P.O. Box 39, Bambili, Cameroon.; M2: Tahnteng, Brandon Fonyuy. Department of Microbiology and Parasitology, University of Buea, P.O. Box 63, Buea, Cameroon.; M2: Ateba, Collins Njie. Food Security and Safety Niche Area, North-West University, Mafikeng Campus, Private Bag X2046, Mmabatho 2735…	NA	United States	NA	2314-6141	NA	NA	http://ovidsp.ovid.com/ovidweb.cgi?T=JS&PAGE=reference&D=medl&NEWS=N&AN=33195695	https://dx.doi.org/10.1155/2020/6015283
AMR in food	N/A	Biswas,Koel;Sharma,Puja;Joshi,S. R.	Co-occurrence of antimicrobial resistance and virulence determinants in enterococci isolated from traditionally fermented fish products	Journal of Global Antimicrobial Resistance	J.Global Antimicrob.Resist.	2019	NA	17	NA	79	83	amplicon;*antibiotic resistance;antibiotic sensitivity;article;bacterial cell wall;*bacterial virulence;*Enterococcus;Enterococcus faecalis;enzyme activity;*fermented product;food processing;genotype;hemolysis;nonhuman;phenotype;polymerase chain reaction;priority journal;restriction mapping;skim milk;vancomycin resistance;virus isolation;ampicillin;chloramphenicol;ciprofloxacin;gelatin;gelatinase…	Objectives: Fermented foods frequently consumed in Northeast India can act as a reservoir for disseminating pathogenic organisms. Enterococci are often responsible for contamination of food products. This study investigated the antimicrobial resistance and co-existing virulence determinants of enterococci found in traditionally processed foods in India. Method(s): A total of 38 enterococci isolat…	ID: 2001741997; M1: (Biswas, Sharma, Joshi) Microbiology Laboratory, Department of Biotechnology & Bioinformatics, North-Eastern Hill University, Shillong, Meghalaya, India	Elsevier Ltd	United Kingdom	NA	2213-7165; 2213-7173	S.R. Joshi, Microbiology Laboratory, Department of Biotechnology & Bioinformatics, North-Eastern Hill University, Shillong, Meghalaya, India. E-mail: srjoshi2006@yahoo.co.in	English	http://www.journals.elsevier.com/journal-of-global-antimicrobial-resistance/; http://ovidsp.ovid.com/ovidweb.cgi?T=JS&PAGE=reference&D=emed20&NEWS=N&AN=2001741997	http://dx.doi.org/10.1016/j.jgar.2018.11.012
AMR in food	N/A	Blanco-Picazo P.;Morales-Cortes S.;Ramos-Barbero M.D.;Garcia-Aljaro C.;Rodriguez-Rubio L.;Muniesa M.	Dominance of phage particles carrying antibiotic resistance genes in the viromes of retail food sources	The ISME journal	ISME J	2022	NA	NA	NA	NA	NA	animal experiment;animal tissue;*antibiotic resistance;article;*bacteriophage;chicken;density gradient centrifugation;electron microscopy;Escherichia coli;fish;human;mussel;Myoviridae;nonhuman;outer membrane;protein content;reliability;Siphoviridae;*virome;virus capsid;endogenous compound;membrane protein;structural protein	The growth of antibiotic resistance has stimulated interest in understanding the mechanisms by which antibiotic resistance genes (ARG) are mobilized. Among them, studies analyzing the presence of ARGs in the viral fraction of environmental, food and human samples, and reporting bacteriophages as vehicles of ARG transmission, have been the focus of increasing research. However, it has been argued …	ID: 639380125; M1: (Blanco-Picazo, Morales-Cortes, Ramos-Barbero, Garcia-Aljaro, Rodriguez-Rubio, Muniesa) Department de Genetica, Microbiologia i Estadistica, Universitat de Barcelona, Diagonal 643. Edificio Prevosti. Planta 0, Barcelona E-08028, Spain; M1: (Ramos-Barbero) Departmento de Fisiologia, Genetica y Microbiologia, Universidad de Alicante (UA), Alicante 03080, Spain	NLM (Medline)	United Kingdom	NA	1751-7370 (electronic); 1751-7370	NA	English	http://ovidsp.ovid.com/ovidweb.cgi?T=JS&PAGE=reference&D=emexb&NEWS=N&AN=639380125	https://dx.doi.org/10.1038/s41396-022-01338-0
AMR in food	N/A	Blanco-Picazo,Pedro;Gomez-Gomez,Clara;Morales-Cortes,Sara;Muniesa,Maite;Rodriguez-Rubio,Lorena	Antibiotic resistance in the viral fraction of dairy products and a nut-based milk	International journal of food microbiology	Int.J.Food Microbiol.	2022	20220220	367	NA	109590	NA	Animals;Bacteriophages/ge Genetics];*Bacteriophages;Drug Resistance, Microbial/ge Genetics];Genes, Bacterial;Humans;*Milk;Nuts	Phages, the most abundant biological entities in the biosphere, can carry different bacterial genes, including those conferring antibiotic resistance. In this study, dairy products were analyzed by qPCR for the presence of phages and phage particles containing antibiotic resistance genes (ARGs). Eleven ARGs were identified in 50 samples of kefir, yogurt, milk, fresh cheese and nut-based milk (hor…	ID: 35220008; M2: Blanco-Picazo, Pedro. Department of Genetics, Microbiology and Statistics, University of Barcelona, Diagonal 643, Annex, Floor 0, 08028 Barcelona, Spain.; M2: Gomez-Gomez, Clara. Department of Genetics, Microbiology and Statistics, University of Barcelona, Diagonal 643, Annex, Floor 0, 08028 Barcelona, Spain.; M2: Morales-Cortes, Sara. Department of Genetics, Microbiology and St…	NA	Netherlands	NA	1879-3460; 0168-1605	NA	NA	http://ovidsp.ovid.com/ovidweb.cgi?T=JS&PAGE=reference&D=med20&NEWS=N&AN=35220008	https://dx.doi.org/10.1016/j.ijfoodmicro.2022.109590
AMR in food	N/A	Blau,Khald;Bettermann,Antje;Fornefeld,Eva;Smalla,Kornelia;Jechalke,Sven;Vanrobaeys,Yann;Stalder,Thibault;Top,Eva M.	The transferable resistome of produce	mBio	mBio	2018	NA	9	6	1	15	*antibiotic resistome;article;bacterium culture;class 1 integron;commensal;controlled study;coriander;enrichment culture;Eruca vesicaria subsp. sativa;*Escherichia coli;Germany;*horizontal gene transfer;human;infectious agent;intestine flora;leafy vegetable;nonhuman;*real time polymerase chain reaction;salad;Southern blotting;*tetracycline resistance;R factor	Produce is increasingly recognized as a reservoir of human pathogens and transferable antibiotic resistance genes. This study aimed to explore methods to characterize the transferable resistome of bacteria associated with produce. Mixed salad, arugula, and cilantro purchased from supermarkets in Germany were analyzed by means of cultivation-and DNA-based methods. Before and after a nonselective e…	ID: 2005690643; M1: (Blau, Bettermann, Fornefeld, Smalla) Julius Kuhn-Institut, Federal Research Centre for Cultivated Plants, Braunschweig, Germany; M1: (Jechalke) Justus Liebig University Giessen, Institute for Phytopathology, Giesen, Germany; M1: (Vanrobaeys, Stalder, Top) Department of Biological Sciences, University of Idaho, Moscow, ID, United States; M1: (Vanrobaeys, Stalder, Top) Institut…	American Society for Microbiology	United States	NA	2161-2129; 2150-7511	K. Smalla, Julius Kuhn-Institut, Federal Research Centre for Cultivated Plants, Braunschweig, Germany. E-mail: kornelia.smalla@julius-kuehn.de	English	https://mbio.asm.org/content/9/6/e01300-18; http://ovidsp.ovid.com/ovidweb.cgi?T=JS&PAGE=reference&D=emexa&NEWS=N&AN=2005690643	http://dx.doi.org/10.1128/mBio.01300-18
AMR in food	N/A	Bonardi,S.;Paris,A.;Bassi,L.;Salmi,F.;Bacci,C.;Riboldi,E.;Boni,E.;Brindani,F.;D'incau,M.;Tagliabue,S.	Detection, semiquantitative enumeration, and antimicrobial susceptibility of Yersinia enterocolitica in Pork and Chicken Meats in Italy	Journal of food protection	J.Food Protection	2010	NA	73	10	1785	1792	animal;animal disease;*antibiotic resistance;article;bacterial count;chicken;classification;drug effect;*food;*food contamination/an Drug Analysis];human;isolation and purification;Italy;*meat;microbiological examination;microbiology;serotyping;swine;*Yersinia enterocolitica;antiinfective agent/pd Pharmacology]	Yersinia enterocolitica is recognized as an etiological agent of gastroenteritis, lymphadenitis, and chronic sequelae. During 2006 and 2007, 205 samples (125 pork and 80 chicken meats) were collected in Italy and tested for detection and most-probablenumber (MPN) enumeration of Y. enterocolitica organisms. The microorganism was isolated from 45 samples (21.9%): 19 (15.2%) pork samples and 26 (32.…	ID: 360022224; M1: (Bonardi, Paris, Bassi, Salmi, Bacci, Riboldi, Boni, Brindani) Animal Health Department, Faculty of Veterinary Medicine, University of Parma, Via del Taglio 10, 43126 Parma, Italy; M1: (D'incau, Tagliabue) Istituto Zooprofilattico Sperimentale della Lombardia e L'Emilia Romagna, Via Bianchi 9, 25124 Brescia, Italy	IAMFES (6200 Aurora Avenue, Suite 200W, Des Moines IA 50322-3863, United States)	United States	NA	0362-028X	S. Bonardi, Animal Health Department, Faculty of Veterinary Medicine, University of Parma, Via del Taglio 10, 43126 Parma, Italy. E-mail: silvia.bonardi@unipr.it	English	http://docserver.ingentaconnect.com/deliver/connect/iafp/0362028x/v73n10/s2.pdf?expires=1290084408&id=59787709&titleid=5200021&accname=Elsevier+Science&checksum=4154B68E52867918681CE965004CDD75; http://ovidsp.ovid.com/ovidweb.cgi?T=JS&PAGE=reference&D=emed11&NEWS=N&AN=360022224	http://dx.doi.org/10.4315/0362-028X-73.10.1785
AMR in food	N/A	Bonyadian,Mojtaba;Moshtaghi,Hamdallah;Akhavan Taheri,Mariam	Molecular characterization and antibiotic resistance of enterotoxigenic and entero-aggregative Escherichia coli isolated from raw milk and unpasteurized cheeses	Veterinary research forum : an international quarterly journal	Vet.res.forum	2014	NA	5	1	29	34	NA	The aim of this study was to determine the occurrence of enterotoxigenic and enteroaggregative Escherichia coli strains and antibiotic resistance of the isolates in raw milk and unpasteurized cheese. Out of 200 samples of raw milk and 50 samples of unpasteurized cheeses, 96 and 24 strains of E. coli were isolated, respectively. Polymerase chain reaction (PCR) was used to detect the genes encoding…	ID: 25568689; M2: Bonyadian, Mojtaba. Department of Health and Food Quality Control, Faculty of Veterinary Medicine, Shahrekord University, Shahrekord, Iran; M2: Moshtaghi, Hamdallah. Department of Health and Food Quality Control, Faculty of Veterinary Medicine, Shahrekord University, Shahrekord, Iran; M2: Akhavan Taheri, Mariam. Graduated in Veterinary Medicine, Faculty of Veterinary Medicine, S…	NA	Iran	NA	2008-8140; 2008-8140	NA	NA	http://ovidsp.ovid.com/ovidweb.cgi?T=JS&PAGE=reference&D=pmnm3&NEWS=N&AN=25568689	NA
AMR in food	N/A	Boonmar,Sumalee;Morita,Yukio;Pulsrikarn,Chaiwat;Chaichana,Phattharaphron;Pornruagwong,Srirat;Chaunchom,Sujate;Sychanh,Thongsay;Khounsy,Thongdam;Sisavath,Davanh;Yamamoto,Shigeki;Sato,Hiroshi;Noda,Masahiro;Kimura,Hirokazu;Ishioka,Taisei;Kozawa,Kunihisa	Salmonella prevalence in meat at retail markets in Pakse, Champasak Province, Laos, and antimicrobial susceptibility of isolates	Journal of Global Antimicrobial Resistance	J.Global Antimicrob.Resist.	2013	NA	1	3	157	161	antibiotic resistance;*antibiotic sensitivity;article;bacterial strain;*bacterium isolate;beef;buffalo;food contamination;Laos;*meat;pork;prevalence;priority journal;*Salmonella;serotype;amoxicillin plus clavulanic acid;ampicillin;cefotaxime;chloramphenicol;ciprofloxacin;cotrimoxazole;nalidixic acid;norfloxacin;streptomycin;tetracycline	Non-typhoidal Salmonella is one of the most common causes of human gastroenteritis worldwide and most human outbreaks are associated with the consumption of contaminated food. However, there are no reports on Salmonella contamination in market meat in Laos. The objective of this study was to determine the prevalence of Salmonella in meat samples in Pakse, Champasak Province, Laos, as well as the …	ID: 369607305; M1: (Boonmar) Thailand MOPH-US CDC Collaboration, International Emerging Infections Program, Ministry of Public Health, Nonthaburi 11000, Thailand; M1: (Morita) Tokyo Kasei University, 1-18-1 Kaga, Itabashi-ku,Tokyo 173-8602, Japan; M1: (Pulsrikarn, Chaichana, Pornruagwong) WHO National Salmonella and Shigella Center, National Institute of Health, Ministry of Public Health, Nonthab…	Elsevier Ltd (Langford Lane, Kidlington, Oxford OX5 1GB, United Kingdom)	United Kingdom	NA	2213-7165; 2213-7173	Y. Morita, Tokyo Kasei University, 1-18-1 Kaga, Itabashi-ku,Tokyo 173-8602, Japan. E-mail: moritay@tokyo-kasei.ac.jp	English	http://ovidsp.ovid.com/ovidweb.cgi?T=JS&PAGE=reference&D=emed14&NEWS=N&AN=369607305	http://dx.doi.org/10.1016/j.jgar.2013.05.001
AMR in food	N/A	Boost,Maureen V.;Wong,Anthony;Ho,Jeffery;O'Donoghue,Margaret	Isolation of Methicillin-Resistant Staphylococcus aureus (MRSA) from retail meats in Hong Kong	Foodborne Pathogens and Disease	Foodborne Pathog.Dis.	2013	NA	10	8	705	710	antibiotic sensitivity;article;bacterial colonization;*bacterium isolation;chicken meat;China;*food contamination;Hong Kong;human;*methicillin resistant Staphylococcus aureus;pork;priority journal;*raw meat;aztreonam;cefuroxime;leukocidin;Staphylococcus enterotoxin	Objectives: The presence of methicillin-resistant Staphylococcus aureus (MRSA) on meat purchased from retail outlets may allow its spread to households and represents a risk for colonization and possibly infection of consumers. Improved isolation methods have indicated that more than 10% of samples are positive. We aimed to determine rates of MRSA contamination of meat samples, including comparis…	ID: 369434229; M1: (Boost) Department of Health Technology and Informatics, Hong Kong Polytechnic University, Hung Hom, Kowloon, Hong Kong; M1: (Wong, Ho, O'Donoghue) School of Nursing, Hong Kong Polytechnic University, Hung Hom, Kowloon, Hong Kong	Mary Ann Liebert Inc. (140 Huguenot Street, New Rochelle NY 10801-5215, United States)	United States	NA	1535-3141; 1556-7125	M.V. Boost, Department of Health Technology and Informatics, Hong Kong Polytechnic University, Hung Hom, Kowloon, Hong Kong. E-mail: htmboost@polyu.edu.hk	English	http://ovidsp.ovid.com/ovidweb.cgi?T=JS&PAGE=reference&D=emed14&NEWS=N&AN=369434229	http://dx.doi.org/10.1089/fpd.2012.1415
AMR in food	N/A	Borges,Vitor;Gomes,Joao Paulo;Santos,Andrea;Oleastro,Monica;Correia,Cristina Belo;Saraiva,Margarida;Menard,Armelle;Vieira,Luis;Sampaio,Daniel A.;Pinheiro,Miguel	Helicobacter pullorum isolated from fresh chicken meat: antibiotic resistance and genomic traits of an emerging foodborne pathogen	Applied and Environmental Microbiology	Appl.Environ.Microbiol.	2015	NA	81	23	8155	8163	animal;*antibiotic resistance;*bacterial genome;chicken;DNA sequence;*food control;*genetics;Helicobacter;isolation and purification;meat;microbial sensitivity test;*microbiology;pathogenicity;virulence;antiinfective agent/pd Pharmacology];ciprofloxacin/pd Pharmacology];erythromycin/pd Pharmacology];tetracycline/pd Pharmacology];*drug effects	Meat and meat products are important sources of human intestinal infections. We report the isolation of Helicobacter pullorum strains from chicken meat. Bacteria were isolated from 4 of the 17 analyzed fresh chicken meat samples, using a membrane filter method. MIC determination revealed that the four strains showed acquired resistance to ciprofloxacin; one was also resistant to erythromycin, and…	ID: 615829446; M1: (Borges, Gomes) Bioinformatics Unit, Department of Infectious Diseases, National Institute of Health, Lisbon, Portugal; M1: (Santos, Oleastro) National Reference Laboratory for Gastrointestinal Infections, Department of Infectious Diseases, National Institute of Health, Lisbon, Portugal; M1: (Correia, Saraiva) Department of Nutrition, National Institute of Health, Porto, Portug…	NA	United States	NA	1098-5336 (electronic); 1098-5336	NA	English	http://ovidsp.ovid.com/ovidweb.cgi?T=JS&PAGE=reference&D=emed16&NEWS=N&AN=615829446	http://dx.doi.org/10.1128/AEM.02394-15
AMR in food	N/A	Borowiak,Maria;Fischer,Jennie;Baumann,Beatrice;Hammerl,Jens A.;Szabo,Istvan;Malornya,Burkhard	Complete genome sequence of a VIM-1-producing Salmonella enterica subsp. enterica serovar Infantis isolate derived from minced pork meat	Genome Announcements	Genome Announce.	2018	NA	6	17	e00327	18	article;*genome;human;nonhuman;*pork;*Salmonella enterica serovar Infantis	Carbapenems are considered last-resort antibiotics used to treat human infections caused by multidrug-resistant bacteria. In 2011, VIM-1 carbapenemaseproducing Salmonella enterica subsp. enterica serovar Infantis strains were isolated from livestock for the first time in Germany. Here, we announce the complete genome sequence of the first German blaVIM-1-harboring Salmonella Infantis isolate (15-…	ID: 622002868; M1: (Borowiak, Fischer, Baumann, Hammerl, Szabo, Malornya) German Federal Institute for Risk Assessment (BfR), Department for Biological Safety, Berlin, Germany	American Society for Microbiology (E-mail: Journals@asmusa.org)	United States	NA	2169-8287 (electronic); 2169-8287	B. Malornya, German Federal Institute for Risk Assessment (BfR), Department for Biological Safety, Berlin, Germany. E-mail: Burkhard.Malorny@bfr.bund.de	English	http://genomea.asm.org/content/6/17/e00327-18.full.pdf; http://ovidsp.ovid.com/ovidweb.cgi?T=JS&PAGE=reference&D=emed19&NEWS=N&AN=622002868	http://dx.doi.org/10.1128/genomeA.00327-18
AMR in food	N/A	Boss,Renate;Baumgartner,Andreas;Overesch,Gudrun	Antimicrobial Resistance of Escherichia coli, Enterococci, Pseudomonas aeruginosa, and Staphylococcus aureus from Raw Fish and Seafood Imported into Switzerland	Journal of food protection	J.Food Prot.	2016	NA	79	7	1240	1246	animal;Enterococcus;Escherichia coli;isolation and purification;methicillin resistant Staphylococcus aureus;microbial sensitivity test;*microbiology;*Pseudomonas aeruginosa;sea food;*Staphylococcus aureus;Switzerland;antiinfective agent	A total of 44 samples of salmon, pangasius (shark catfish), shrimps, and oysters were tested for the presence of Escherichia coli, enterococci, Pseudomonas aeruginosa, and Staphylococcus aureus, which are indicator organisms commonly used in programs to monitor antibiotic resistance. The isolated bacterial strains, confirmed by matrix-assisted laser desorption ionization time-of-flight mass spect…	ID: 616722865; M1: (Boss, Baumgartner) Federal Food Safety and Veterinary Office, Schwarzenburgstrasse 155, 3003 Berne, Switzerland; M1: (Overesch) Institute of Veterinary Bacteriology, Vetsuisse Faculty, University of Berne, Langgassstrasse 122, 3001 Berne, Switzerland	NA	United States	NA	1944-9097 (electronic); 1944-9097	NA	English	http://ovidsp.ovid.com/ovidweb.cgi?T=JS&PAGE=reference&D=emed17&NEWS=N&AN=616722865	http://dx.doi.org/10.4315/0362-028X.JFP-15-463
AMR in food	N/A	Botelho,Larissa A. lvarenga Batista;Kraychete,Gabriela B. ergiante;Costa e Silva, Jacqueline L.apa;Regis,Douglas V. iller Vieira;Picao,Renata C. ristina;Moreira,Beatriz M. eurer;Bonelli,Raquel R. egina	Widespread distribution of CTX-M and plasmid-mediated AmpC beta-lactamases in Escherichia coli from Brazilian chicken meat	Memorias do Instituto Oswaldo Cruz	Mem.Inst.Oswaldo Cruz	2015	NA	110	2	249	254	animal;bacterium conjugation;bacterium identification;Brazil;chicken;classification;disk diffusion;*enzymology;Escherichia coli;*gene;genetics;isolation and purification;meat;*metabolism;*microbiology;multidrug resistance;multiplex polymerase chain reaction;phylogeny;plasmid;antiinfective agent/pd Pharmacology];bacterial protein/an Drug Analysis];beta lactamase/an Drug Analysis];Escherichia coli …	The dissemination of plasmid-mediated antimicrobial resistance genes may pose a substantial public health risk. In the present work, the occurrences of blaCTX-M and plasmid-mediated ampC and qnr genes were investigated in Escherichia coli from 16 chicken carcasses produced by four commercial brands in Brazil. Of the brands tested, three were exporters, including one of organic chicken. Our study …	ID: 613067680; M1: (Botelho) Laboratorio de Investigacao em Microbiologia Medica, Instituto de Microbiologia Paulo de Goes, Universidade Federal do Rio de Janeiro, Rio de Janeiro, RJ, Brasil; M1: (Kraychete) Laboratorio de Investigacao em Microbiologia Medica, Instituto de Microbiologia Paulo de Goes, Universidade Federal do Rio de Janeiro, Rio de Janeiro, RJ, Brasil; M1: (Costa e Silva) Laborato…	NA	Brazil	NA	1678-8060 (electronic); 1678-8060	NA	English	http://ovidsp.ovid.com/ovidweb.cgi?T=JS&PAGE=reference&D=emed16&NEWS=N&AN=613067680	http://dx.doi.org/10.1590/0074-02760140389
AMR in food	N/A	Bouymajane,Aziz;Filali,Fouzia Rhazi;Ed-Dra,Abdelaziz;Benhallam,Faouzia;El Allaoui,Abdallah;Oulghazi,Said;Anissi,Jawad;Sendide,Khalid;Ouhmidou,Bouchra;Moumni,Mohieddine	Occurrence, molecular and antimicrobial resistance of enterococcus spp. Isolated from raw cow's milk trade by street trading in Meknes city, Morocco	GERMS	GERMS	2018	NA	8	2	77	84	*antibiotic resistance;article;*bacterium contamination;bacterium identification;*bacterium isolate;controlled study;*Enterococcus;Enterococcus durans;Enterococcus faecalis;Enterococcus faecium;Enterococcus hirae;gene sequence;*milk;Morocco;nonhuman;nucleotide sequence;phylogenetic tree;prevalence;ampicillin;chloramphenicol;ciprofloxacin;enrofloxacin;erythromycin;fosfomycin;gentamicin;imipenem;ni…	Background Enterococcus spp. belongs to a group of pathogens which are responsible for serious infections. This study aims at highlighting the raw milk microbiological contamination and at providing data for prevalence and antimicrobial resistance of Enterococcus spp. isolated from raw cow's milk marketed (without any pasteurization) by street traders. Methods During the period of May 2015 throug…	ID: 622527747; M1: (Bouymajane, Filali, Ed-Dra, Benhallam, El Allaoui) Team of Microbiology and Health, Laboratory of Chemistry-Biology Applied to the Environment, Moulay Ismail University, Faculty of Sciences, BP 11201 Zitoune, Meknes, Morocco; M1: (Oulghazi) Cellular Genomics and Molecular Techniques of Investigations, Moulay Ismail University, Faculty of Sciences, BP 11201 Zitoune, Meknes, Mor…	European Academy of HIV/AIDS and Infectious Diseases (E-mail: office@germs.ro)	Romania	NA	2248-2997 (electronic); 2248-2997	F.R. Filali, Team of Microbiology and Health, Laboratory of Chemistry-Biology Applied to the Environment, Moulay Ismail University, Faculty of Sciences, BP 11201 Zitoune, Meknes, Morocco. E-mail: fouzia.filali@yahoo.fr	English	http://www.germs.ro/library/downLoad.php?id=454&from=uploads; http://ovidsp.ovid.com/ovidweb.cgi?T=JS&PAGE=reference&D=emed19&NEWS=N&AN=622527747	http://dx.doi.org/10.18683/germs.2018.1134
AMR in food	N/A	Bouymajane,Aziz;Rhazi Filali,Fouzia;Oulghazi,Said;Lafkih,Nada;Ed-Dra,Abdelaziz;Aboulkacem,Amal;El Allaoui,Abdallah;Ouhmidou,Bouchra;Moumni,Mohieddine	Occurrence, antimicrobial resistance, serotyping and virulence genes of Listeria monocytogenes isolated from foods	Heliyon	Heliyon	2021	20210202	7	2	e06169	NA	NA	Listeria monocytogenes is a pathogen contaminated food, it is the cause of listeriosis worldwide. The aims of this study were to investigate the occurrence, antimicrobial resistance, serotyping and virulence genes of L. monocytogenes isolated from foods in Meknes city of Morocco. From June 2017 to May 2018, 520 food samples were randomly collected from a traditional market and two overcrowded pop…	ID: 33644461; M2: Bouymajane, Aziz. Team of Microbiology and Health, Laboratory of Chemistry-Biology Applied to the Environment, Moulay Ismail University Faculty of Sciences, BP 11201 Zitoune Meknes, Morocco.; M2: Rhazi Filali, Fouzia. Team of Microbiology and Health, Laboratory of Chemistry-Biology Applied to the Environment, Moulay Ismail University Faculty of Sciences, BP 11201 Zitoune Meknes,…	NA	England	NA	2405-8440; 2405-8440	NA	NA	http://ovidsp.ovid.com/ovidweb.cgi?T=JS&PAGE=reference&D=pmnm&NEWS=N&AN=33644461	https://dx.doi.org/10.1016/j.heliyon.2021.e06169
AMR in food	N/A	Brandao,Maria Aparecida da RessurreiCao;Lopes,Amanda Teixeira Sampaio;Neta,Maria Tereza da Silva;de Oliveira,Rhyan,Barros Farias;Rezende,Rachel Passos;Boehs,Guisla;Maciel,Bianca Mendes;Albuquerque,George Rego;Goncalves,Veronica Dias;Rodrigues,Dalia Dos Prazeres	Microbiological Quality and Prevalence of beta-Lactam Antibiotic Resistance Genes in Oysters ( Crassostrea rhizophorae )	Journal of food protection	J.Food Prot.	2017	NA	80	3	488	496	animal;Crassostrea;Escherichia coli;human;isolation and purification;*microbiology;prevalence;*beta lactam;beta lactamase	The microbiological quality of oysters reflects the microbiological quality of their habitats because they are filter feeders. The objective of this study was to assess the bacterial composition of the edible oyster Crassostrea rhizophorae in urban and preserved estuaries. Particularly, we assessed the presence of pathogenic bacteria, investigated antibiotic susceptibility in bacterial isolates, …	ID: 616705433; M1: (Brandao, Lopes, Neta, Albuquerque, Maciel) Graduation Program in Animal Science, Santa Cruz State University, Ilheus, Bahia, Brazil; M1: (de Oliveira, Rezende) Graduation Program in Genetics and Molecular Biology, Santa Cruz State University, Ilheus, Bahia, Brazil; M1: (Rezende, Boehs, Maciel) Department of Biological Sciences, Santa Cruz State University, Ilheus, Bahia, Brazi…	NA	United States	NA	1944-9097 (electronic); 1944-9097	NA	English	http://ovidsp.ovid.com/ovidweb.cgi?T=JS&PAGE=reference&D=emed18&NEWS=N&AN=616705433	http://dx.doi.org/10.4315/0362-028X.JFP-16-098
AMR in food	N/A	Brillhart,Crystal D.;Joens,Lynn A.	Prevalence and characterization of Salmonella serovars isolated from oysters served raw in restaurants	Journal of food protection	J.Food Prot.	2011	NA	74	6	1025	9	Animals;Anti-Bacterial Agents/pd Pharmacology];Bacterial Typing Techniques;Consumer Product Safety;Drug Resistance, Bacterial;*Food Handling/mt Methods];Food Microbiology;Humans;Microbial Sensitivity Tests;*Ostreidae/mi Microbiology];Prevalence;Refrigeration;Restaurants/st Standards];*Restaurants/sn Statistics & Numerical Data];Salmonella/cl Classification];Salmonella/de Drug Effects];*Salmonella…	To determine if Salmonella-contaminated oysters are reaching consumer tables, a survey of raw oysters served in eight Tucson restaurants was performed from October 2007 to September 2008. Salmonella spp. were isolated during 7 of the 8 months surveyed and were present in 1.2% of 2,281 oysters tested. This observed prevalence is lower than that seen in a previous study in which U.S. market oysters…	ID: 21669086; M2: Brillhart, Crystal D. Department of Veterinary Science and Microbiology, University of Arizona, 1117 East Lowell Street, Tucson, Arizona 85721, USA.; M1: c48, 7703944	NA	United States	NA	1944-9097; 0362-028X	NA	NA	http://ovidsp.ovid.com/ovidweb.cgi?T=JS&PAGE=reference&D=med8&NEWS=N&AN=21669086	https://dx.doi.org/10.4315/0362-028X.JFP-10-443
AMR in food	N/A	Brown,Kelsey;Call,Douglas R.;Mugoh,Maina;Omulo,Sylvia	Antibiotic residues and antibiotic-resistant bacteria detected in milk marketed for human consumption in Kibera, Nairobi	PLoS ONE	PLoS ONE	2020	NA	15	5	e0233413	NA	*antibiotic resistance;article;*bacterium;bacterium detection;colony forming unit;Escherichia coli;food analysis;food contamination;Kenya;marketing;*milk;nonhuman;pasteurized milk;ampicillin;*antibiotic agent;beta lactam antibiotic;*drug residue;tetracycline;*antibiotic resistant bacteria	The use of veterinary antibiotics is largely unregulated in low-income countries. Consequently, food producers rarely observe drug withdrawal periods, contributing to drug residues in food products. Drug residues in milk can cause immunogenic reactions in people, and selectively favor antibiotic-resistant bacteria in unpasteurized products. We quantified the prevalence of antibiotic residues in p…	ID: 2006042809; M1: (Brown, Call, Omulo) Paul G. Allen School for Global Animal Health, Washington State University, Pullman, WA, United States; M1: (Mugoh, Omulo) Washington State University Global Health Kenya, Nairobi, Kenya	Public Library of Science (E-mail: plos@plos.org)	United States	NA	1932-6203 (electronic); 1932-6203	S. Omulo, Paul G. Allen School for Global Animal Health, Washington State University, Pullman, WA, United States. E-mail: Sylvia.omulo@wsu.edu	English	https://journals.plos.org/plosone/article/file?id=10.1371/journal.pone.0233413&type=printable; http://ovidsp.ovid.com/ovidweb.cgi?T=JS&PAGE=reference&D=emexa&NEWS=N&AN=2006042809	http://dx.doi.org/10.1371/journal.pone.0233413
AMR in food	N/A	Buberg,May Linn;Wasteson,Yngvild;Witso,Ingun Lund;Mo,Solveig Solverod;Sekse,Camilla;Sunde,Marianne	Population structure and uropathogenic potential of extended-spectrum cephalosporin-resistant Escherichia coli from retail chicken meat	BMC Microbiology	BMC Microbiol.	2021	NA	21	1	94	NA	antibiotic resistance;article;bacterial virulence;bacterium identification;bacterium isolate;cell invasion;*cephalosporin resistance;chicken meat;controlled study;fimbria;food chain;gene expression;gene mutation;gene structure;microbial community;nonhuman;phenotype;*uropathogenic Escherichia coli;whole genome sequencing;beta lactamase/ec Endogenous Compound]	Background: Food-producing animals and their products are considered a source for human acquisition of antimicrobial resistant (AMR) bacteria, and poultry are suggested to be a reservoir for Escherichia coli resistant to extended-spectrum cephalosporins (ESC), a group of antimicrobials used to treat community-onset urinary tract infections in humans. However, the zoonotic potential of ESC-resista…	ID: 2010981153; M1: (Buberg, Wasteson, Witso) Department of Paraclinical Sciences, Faculty of Veterinary Medicine, Norwegian University of Life Sciences, Oslo, Norway; M1: (Mo, Sekse, Sunde) Section for Food safety and Animal Health Research, Department of Animal Health and Food Safety, Norwegian Veterinary Institute, Oslo, Norway	BioMed Central Ltd	United Kingdom	NA	1471-2180 (electronic); 1471-2180	I.L. Witso, Department of Paraclinical Sciences, Faculty of Veterinary Medicine, Norwegian University of Life Sciences, Oslo, Norway. E-mail: ingun.lund.witso@nmbu.no	English	http://www.biomedcentral.com/bmcmicrobiol/; http://ovidsp.ovid.com/ovidweb.cgi?T=JS&PAGE=reference&D=emexb&NEWS=N&AN=2010981153	http://dx.doi.org/10.1186/s12866-021-02160-y
AMR in food	N/A	Buyukcangaz,Esra;Velasco,Valeria;Sherwood,Julie S.;Stepan,Ryan M.;Koslofsky,Ryan J.;Logue,Catherine M.	Molecular typing of Staphylococcus aureus and methicillin-resistant S. aureus (MRSA) isolated from animals and retail meat in North Dakota, United States	Foodborne pathogens and disease	Foodborne Pathog Dis	2013	20130502	10	7	608	17	Adenosine/aa Analogs & Derivatives];Adenosine/ge Genetics];Animals;Anti-Infective Agents/pd Pharmacology];Bacterial Toxins/ge Genetics];Bacterial Typing Techniques/ve Veterinary];Cattle;Chickens;DNA, Bacterial/ch Chemistry];DNA, Bacterial/ge Genetics];Drug Resistance, Multiple, Bacterial;Electrophoresis, Gel, Pulsed-Field/ve Veterinary];Exotoxins/ge Genetics];Food Microbiology;Humans;Leukocidins/…	The objective of this study was to determine the prevalence and molecular typing of methicillin-susceptible Staphylococcus aureus (MSSA) and methicillin-resistant S. aureus (MRSA) in food-producing animals and retail meat in Fargo, North Dakota. A two-step enrichment followed by culture methods were used to isolate S. aureus from 167 nasal swabs from animals, 145 samples of retail raw meat, and 4…	ID: 23638848; M2: Buyukcangaz, Esra. Department of Microbiology, College of Veterinary Medicine, Uludag University, Bursa, Turkey.; M1: 101120121	NA	United States	NA	1556-7125; 1535-3141	NA	NA	http://ovidsp.ovid.com/ovidweb.cgi?T=JS&PAGE=reference&D=med10&NEWS=N&AN=23638848	https://dx.doi.org/10.1089/fpd.2012.1427
AMR in food	N/A	Buzon-Duran,Laura;Capita,Rosa;Alonso-Calleja,Carlos	Microbial loads and antibiotic resistance patterns of Staphylococcus aureus in different types of raw poultry-based meat preparations	Poultry science	Poult.Sci.	2017	NA	96	11	4046	4052	animal;bacterium;*drug effect;*food control;fungus;isolation and purification;meat;*microbiology;*multidrug resistance;poultry;Spain;Staphylococcus aureus;yeast;antiinfective agent/pd Pharmacology]	The hygiene status of raw chicken-meat preparations from retail outlets in North-Western Spain was investigated. Microbial counts (aerobic plate counts (APCs), psychrotrophs, Enterobacteriaceae, fecal coliforms, enterococci, pseudomonads, fluorescent pseudomonads, yeasts and molds, and Staphylococcus aureus) were determined for minced meat, hamburgers, nuggets, white sausages, red sausages, escal…	ID: 622146471; M1: (Buzon-Duran, Capita, Alonso-Calleja) Department of Food Hygiene and Technology, Veterinary Faculty, University of Leon, E-24071 Leon, Spain; M1: (Buzon-Duran, Capita, Alonso-Calleja) Institute of Food Science and Technology, University of Leon, E-24071 Leon, Spain	NA	United Kingdom	NA	1525-3171 (electronic); 1525-3171	NA	English	http://ovidsp.ovid.com/ovidweb.cgi?T=JS&PAGE=reference&D=emed18&NEWS=N&AN=622146471	http://dx.doi.org/10.3382/ps/pex200
AMR in food	N/A	Bystron,Jaroslaw;Podkowik,Magdalena;Lis,Elzbieta;Molenda,Jerzy;Bania,Jacek;Korzekwa,Kamila	Characterization of borderline oxacillin-resistant staphylococcus aureus isolated from food of animal origin	Journal of food protection	J.Food Protection	2010	NA	73	7	1325	1327	animal;*antibiotic resistance;article;bacterial count;cattle;dose response;drug effect;*food contamination/an Drug Analysis];genotype;human;isolation and purification;meat;microbiological examination;microbiology;milk;safety;*Staphylococcus aureus;*antiinfective agent/pd Pharmacology];*oxacillin/pd Pharmacology]	In this study, the molecular characteristics of food-derived oxacillin-resistant Staphylococcus aureus were determined. Eight borderline oxacillin-resistant strains with MICs of 2 to 4 mug/ml were identified from 132 S. aureus isolates of food origin. One of the two isolates with a MIC of 4 mug/ml was methicillin-resistant determinant (mecA) gene positive, and the other six with MICs of 2 mug/ml …	ID: 359414195; M1: (Bystron, Podkowik, Lis, Molenda, Bania) Department of Food Hygiene and Consumer Health Protection, Wroclaw University of Environmental and Life Sciences, Wroclaw, Poland; M1: (Korzekwa) Institute of Genetics and Microbiology, University of Wroclaw, Wroclaw, Poland	IAMFES (6200 Aurora Avenue, Suite 200W, Des Moines IA 50322-3863, United States)	United States	NA	0362-028X	J. Bania, Department of Food Hygiene and Consumer Health Protection, Wroclaw University of Environmental and Life Sciences, Wroclaw, Poland. E-mail: jacek.bania@up.wroc.pl	English	http://ovidsp.ovid.com/ovidweb.cgi?T=JS&PAGE=reference&D=emed11&NEWS=N&AN=359414195	http://dx.doi.org/10.4315/0362-028X-73.7.1325
AMR in food	N/A	Cabrera-Diaz,Elisa;Barbosa-Cardenas,Claudia;Gonzalez-Aguilar,Delia;Pacheco-Gallardo,Carlos;Barba,Jeannette;Perez-MontanO,Julia	Occurrence, serotype diversity, and antimicrobial resistance of salmonella in ground beef at retail stores in jalisco state, mexico	Journal of food protection	J.Food Protection	2013	NA	76	12	2004	2010	animal;article;bacterial count;cattle;classification;drug effect;*food contamination/an Drug Analysis];food control;human;isolation and purification;*meat;Mexico/ep Epidemiology];microbial sensitivity test;microbiology;*multidrug resistance;prevalence;*Salmonella;Salmonella food poisoning/ep Epidemiology];Salmonella food poisoning/pc Prevention];serotyping;slaughterhouse;*antiinfective agent/pd P…	The occurrence, serotype diversity, and antimicrobial resistance of Salmonella bacteria in commercial ground beef at retail establishments were investigated. Salmonella was isolated from 135 (56.7%) of 238 ground beef samples collected at the same number of butcher's shops located in three municipalities of Jalisco State, Mexico, during an 11-month period. The isolation frequency differed by muni…	ID: 1370420761; M1: (Cabrera-Diaz, Barbosa-Cardenas, Perez-MontanO, Gonzalez-Aguilar, Pacheco-Gallardo, Barba) Departamento de Salud Publica, Centro Universitario de Ciencias Biologicas y Agropecuarias, Universidad de Guadalajara, Nogales, Zapopan, Jalisco, Mexico; M1: (Perez-MontanO) Departamento de Farmacobiologia, Centro Universitario de Ciencias Exactas e Ingenierias, Universidad de Guadalaja…	NA	NA	NA	0362-028X	J. Barba	English	http://ovidsp.ovid.com/ovidweb.cgi?T=JS&PAGE=reference&D=emed14&NEWS=N&AN=1370420761	http://dx.doi.org/10.4315/0362-028X.JFP-13-109
AMR in food	N/A	Caggia,C.;De Angelis,M.;Pitino,I.;Pino,A.;Randazzo,C. L.	Probiotic features of Lactobacillus strains isolated from Ragusano and Pecorino Siciliano cheeses	Food Microbiology	Food Microbiol.	2015	20150407	50	NA	109	17	Anti-Bacterial Agents/pd Pharmacology];Antibiosis;Bacterial Adhesion;Bacterial Load;Bile Acids and Salts/pd Pharmacology];Caco-2 Cells;Cheese/cl Classification];*Cheese/mi Microbiology];Drug Resistance, Bacterial;Enterococcus faecalis/ph Physiology];Escherichia coli/ph Physiology];Genotype;Humans;Hydrophobic and Hydrophilic Interactions;Italy;Lactobacillus/de Drug Effects];*Lactobacillus/ip Isola…	In the present study 177 Lactobacillus spp. strains, isolated from Ragusano and Pecorino Siciliano cheeses, were in vitro screened for probiotic traits, and their characteristics were compared to those of Lactobacillus rhamnosus GG, commercial strain. Based on acidic and bile salt resistance, thirteen Lactobacillus strains were selected. The multiplex-PCR application revealed that nine strains be…	ID: 25998823; M2: Caggia, C. Department of Agriculture, Food and Environment, University of Catania, Catania, Italy.; M2: De Angelis, M. Department of Soil, Plant and Food Sciences, University of Bari Aldo Moro, Bari, Italy.; M2: Pitino, I. Department of Agriculture, Food and Environment, University of Catania, Catania, Italy.; M2: Pino, A. Department of Agriculture, Food and Environment, Univers…	NA	England	NA	1095-9998; 0740-0020	NA	NA	http://ovidsp.ovid.com/ovidweb.cgi?T=JS&PAGE=reference&D=med12&NEWS=N&AN=25998823	https://dx.doi.org/10.1016/j.fm.2015.03.010
AMR in food	N/A	Calvo-Arrieta,Karol;Matamoros-Montoya,Karol;Arias-Echandi,Maria;Huete-Soto,Alejandra;Redondo-Solano,Mauricio	Presence of Listeria monocytogenes in Ready-to-Eat (RTE) meat products sold at retail stores in Costa Rica and analysis of contributing factors	Journal of food protection	J.Food Prot.	2021	NA	NA	NA	NA	NA	*antibiotic resistance;article;bacterium isolate;coliform bacterium;controlled study;*convenience food;*Costa Rica;human;*Listeria monocytogenes;major clinical study;*meat;microbial contamination;nonhuman;prevalence;*retail outlet;risk assessment;chlorine;disinfectant agent;quaternary ammonium derivative	Listeria monocytogenes is a pathogenic bacterium associated with RTE meat products sold at the retail level. The objective of this research was to determine the prevalence of Listeria monocytogenes in RTE meat products sold at retail in Costa Rica and to study the factors associated with the levels of contamination; analyzed factors include hygienic practices within stores (cutting techniques, mi…	ID: 635180298; M1: (Calvo-Arrieta, Matamoros-Montoya, Arias-Echandi, Huete-Soto) University of Costa Rica; M1: (Redondo-Solano) Universidad de Costa Rica Associate Professor Microbiology Sede Rodrigo Facio San Pedro COSTA RICA San Jose San Jose 11801 +50625118641	NLM (Medline)	United States	NA	1944-9097 (electronic); 1944-9097	NA	English	http://ovidsp.ovid.com/ovidweb.cgi?T=JS&PAGE=reference&D=emexb&NEWS=N&AN=635180298	http://dx.doi.org/10.4315/JFP-21-020
AMR in food	N/A	Campista-Leon S.;Rivera-Serrano B.V.;Garcia-Guerrero J.T.;Peinado-Guevara L.I.	Phylogenetic characterization and multidrug resistance of bacteria isolated from seafood cocktails	Archives of Microbiology	Arch.Microbiol.	2021	NA	203	6	3317	3330	Acinetobacter;Acinetobacter baumannii;antibiotic sensitivity;article;bacterial strain;bacterium colony;bacterium culture;bacterium isolation;Brevibacterium;cladistics;disk diffusion;DNA extraction;electrophoresis;Enterobacter;Enterococcus;Enterococcus avium;Enterococcus gallinarum;Enterococcus hirae;fish;gene amplification;gene sequence;Lactococcus;Lactococcus lactis;Micrococcus;*multidrug resist…	The continual increase in resistance to antibacterial drugs has become a major public health problem, and their indiscriminate use in agriculture, aquaculture, and the treatment of human and animal diseases has severely contributed to the occurrence and spread of multidrug resistance genes. This study phylogenetically characterized multidrug-resistant bacteria isolated from seafood cocktails. Sea…	ID: 2011182101; M1: (Campista-Leon, Rivera-Serrano, Garcia-Guerrero, Peinado-Guevara) Laboratory of Microbiology and Applied Biology, Faculty of Biology, Autonomous University of Sinaloa, Av. Universitarios, University City, Culiacan Rosales, Sinaloa 80013, Mexico	Springer Science and Business Media Deutschland GmbH	Germany	NA	0302-8933; 1432-072X	L.I. Peinado-Guevara, Laboratory of Microbiology and Applied Biology, Faculty of Biology, Autonomous University of Sinaloa, Av. Universitarios, University City, Culiacan Rosales, Sinaloa 80013, Mexico. E-mail: luzipg@uas.edu.mx	English	http://link.springer.de/link/service/journals/00203/index.htm; http://ovidsp.ovid.com/ovidweb.cgi?T=JS&PAGE=reference&D=emexa&NEWS=N&AN=2011182101	http://dx.doi.org/10.1007/s00203-021-02319-1
AMR in food	N/A	Campos,Joana;Mourao,Joana;Peixe,Luisa;Gil,Joana;Antunes,Patricia	Ready-to-eat street-vended food as a potential vehicle of bacterial pathogens and antimicrobial resistance: An exploratory study in Porto region, Portugal	International journal of food microbiology	Int.J.Food Microbiol.	2015	NA	206	NA	1	6	*antibiotic resistance;antibiotic sensitivity;article;bacterial count;bacterial virulence;*bacterium contamination;bacterium isolate;clonal variation;coagulase positive Staphylococcus;controlled study;disk diffusion;Enterobacteriaceae;Escherichia coli;exploratory research;*food;*food contamination;*food quality;*food safety;human;Listeria monocytogenes;matrix assisted laser desorption ionization …	The ready-to-eat street vending commerce, as street mobile food vendors, has grown exponentially worldwide, representing in some countries a significant proportion of food consumed by the urban population. However, the microbiological food safety hazards of mobile vending units in industrialized countries are scarcely evaluated. To assess the microbiological quality and safety of this type of foo…	ID: 603886241; M1: (Campos, Mourao, Peixe, Antunes) UCIBIO/REQUIMTE, Laboratorio de Microbiologia, Faculdade de Farmacia, Universidade do Porto, Rua Jorge Viterbo Ferreira n228, Porto 4050-313, Portugal; M1: (Gil, Antunes) Faculdade de Ciencias da Nutricao e Alimentacao, Universidade do Porto, Rua Dr. Roberto Frias, Porto 4200, Portugal	Elsevier	Netherlands	NA	0168-1605; 1879-3460	P. Antunes, Universidade do Porto, Faculdade de Ciencias da Nutricao e Alimentacao, Rua Dr. Roberto Frias, Porto 4200, Portugal	English	http://www.elsevier.com/locate/ijfoodmicro; http://ovidsp.ovid.com/ovidweb.cgi?T=JS&PAGE=reference&D=emed16&NEWS=N&AN=603886241	http://dx.doi.org/10.1016/j.ijfoodmicro.2015.04.016
AMR in food	N/A	Campos,Joana;Mourao,Joana;Silveira,Leonor;Saraiva,Margarida;Correia,Cristina Belo;Macas,Ana Paula;Peixe,Luisa;Antunes,Patricia	Imported poultry meat as a source of extended-spectrum cephalosporin-resistant CMY-2-producing Salmonella Heidelberg and Salmonella Minnesota in the European Union, 2014-2015	International journal of antimicrobial agents	Int.J.Antimicrob.Agents	2018	20170914	51	1	151	154	Animals;*Bacterial Proteins/ge Genetics];Cephalosporins/pd Pharmacology];*Drug Resistance, Multiple, Bacterial/ge Genetics];European Union;Fluoroquinolones/pd Pharmacology];*Food Microbiology;Food Safety;Humans;Plasmids/ge Genetics];*Poultry/mi Microbiology];*Salmonella/de Drug Effects];*Salmonella/ge Genetics];Salmonella/ip Isolation & Purification];Salmonella Food Poisoning/mi Microbiology];Sal…	Extended-spectrum cephalosporin (ESC)-resistant Salmonella have been described at a low level in the EU, nevertheless the increasing importation of poultry meat could be an important source of epidemic strains carrying ESC resistance genes. This study evaluated ESC resistance and its genetic platform among Salmonella isolates from poultry meat products imported into Portugal as well as clonal rel…	ID: 28919197; M2: Campos, Joana. UCIBIO/REQUIMTE, Departamento de Ciencias Biologicas, Laboratorio de Microbiologia, Faculdade de Farmacia, Universidade do Porto, Rua de Jorge Viterbo Ferreira no. 228, 4050-313 Porto, Portugal.; M2: Mourao, Joana. UCIBIO/REQUIMTE, Departamento de Ciencias Biologicas, Laboratorio de Microbiologia, Faculdade de Farmacia, Universidade do Porto, Rua de Jorge Viterbo …	NA	Netherlands	NA	1872-7913; 0924-8579	NA	NA	http://ovidsp.ovid.com/ovidweb.cgi?T=JS&PAGE=reference&D=med15&NEWS=N&AN=28919197	https://dx.doi.org/10.1016/j.ijantimicag.2017.09.006
AMR in food	N/A	Capita,Rosa;Castano-Arriba,Ana;Rodriguez-Melcon,Cristina;Igrejas,Gilberto;Poeta,Patricia;Alonso-Calleja,Carlos	Diversity, Antibiotic Resistance, and Biofilm-Forming Ability of Enterobacteria Isolated from Red Meat and Poultry Preparations	Microorganisms	Microorganisms	2020	20200812	8	8	NA	NA	NA	A total of 44 samples of beef, pork, and poultry preparations were tested. Average counts (log cfu/g) of enterobacteria were 1.99 +/- 0.99 (beef preparations), 1.96 +/- 1.44 (pork), 2.09 +/- 0.92 (chicken), and 2.17 +/- 1.06 (turkey) (p > 0.05). Two hundred enterobacterial strains were identified and 13 genera (21 species) were distinguished, including species that are a significant cause of infe…	ID: 32806643; M2: Capita, Rosa. Department of Food Hygiene and Technology, Veterinary Faculty, University of Leon, E-24071 Leon, Spain.; M2: Capita, Rosa. Institute of Food Science and Technology, University of Leon, E-24071 Leon, Spain.; M2: Castano-Arriba, Ana. Institute of Food Science and Technology, University of Leon, E-24071 Leon, Spain.; M2: Rodriguez-Melcon, Cristina. Department of Food …	NA	Switzerland	NA	2076-2607; 2076-2607	NA	NA	http://ovidsp.ovid.com/ovidweb.cgi?T=JS&PAGE=reference&D=pmnm&NEWS=N&AN=32806643	https://dx.doi.org/10.3390/microorganisms8081226
AMR in food	N/A	Cardak,Mine;Ozmen Togay,Sine;Ay,Mustafa;Karaalioglu,Onur;Erol,Ozlem;Bagci,Ufuk	Antibiotic resistance and virulence genes in Enterococcus species isolated from raw and processed seafood	Journal of food science and technology	J.Food Sci.Technol.	2022	20211201	59	7	2884	2893	NA	This study evaluated the antibiotic resistance characteristics and virulence genes of enterococci isolated from raw and processed seafood sold in the Marmara Region, Turkey. In this context, the enterococcal load was determined as between 1.0 and 2.5 log CFU/g in 39 of a total of 397 samples. It was determined that 117 strains isolated from the samples belonged to Enterococcus gallinarum, E. cass…	ID: 35734123; M2: Cardak, Mine. Department of Fisheries Technology, Faculty of Applied Science at Canakkale, Canakkale Onsekiz Mart University, Canakkale, Turkey.; M2: Ozmen Togay, Sine. Department of Food Engineering, Faculty of Agriculture, Bursa Uludag University, Bursa, Turkey.; M2: Ay, Mustafa. Department of Food Technology, Faculty of Applied Science at Canakkale, Canakkale Onsekiz Mart Uni…	NA	India	NA	0022-1155; 0022-1155	NA	NA	http://ovidsp.ovid.com/ovidweb.cgi?T=JS&PAGE=reference&D=pmnm6&NEWS=N&AN=35734123	https://dx.doi.org/10.1007/s13197-021-05313-z
AMR in food	N/A	Carneiro Aguiar R.A.;Ferreira F.A.;Dias R.S.;Nero L.A.;Miotto M.;Verruck S.;De Marco I.;De Dea Lindner J.	Graduate Student Literature Review: Enterotoxigenic potential and antimicrobial resistance of staphylococci from Brazilian artisanal raw milk cheeses	Journal of dairy science	J.Dairy Sci.	2022	NA	105	7	5685	5699	animal;antibiotic resistance;Brazil;*cheese;chemistry;food control;genetics;human;microbiology;milk;Staphylococcus;student;antiinfective agent/pd Pharmacology];enterotoxin	More than 30 types of artisanal cheeses are known in Brazil; however, microorganisms, such as Staphylococcus spp., can contaminate raw milk cheeses through different sources, from milking to processing. Staphylococcal food poisoning results from the consumption of food in which coagulase-positive staphylococci, mostly Staphylococcus aureus, have developed and produced enterotoxins. In addition, a…	ID: 638127309; M1: (Carneiro Aguiar) Departamento de Ciencia e Tecnologia de Alimentos, SC, Universidade Federal de Santa Catarina (UFSC), Florianopolis 88034-001, Brazil; M1: (Ferreira) Departamento de Microbiologia, Imunologia e Parasitologia, UFSC, SC, Florianopolis 88040-970, Brazil; M1: (Dias) Laboratorio de Enterotoxinas, MG, Fundacao Ezequiel Dias (FUNED)Laboratorio Central de Saude Public…	NLM (Medline)	United States	NA	1525-3198 (electronic); 1525-3198	NA	English	http://ovidsp.ovid.com/ovidweb.cgi?T=JS&PAGE=reference&D=emexb&NEWS=N&AN=638127309	https://dx.doi.org/10.3168/jds.2021-21634
AMR in food	N/A	Carvalheira,Ana;Silva,Joana;Teixeira,Paula	Acinetobacter spp. in food and drinking water - A review	Food Microbiology	Food Microbiol.	2021	NA	95	NA	103675	NA	Acinetobacter baumannii;Acinetobacter infection;drug effect;genetics;*growth, development and aging;human;isolation and purification;*microbiology;water pollution;antiinfective agent/pd Pharmacology];drinking water	Acinetobacter spp. has emerged as a pathogen of major public health concern due to their increased resistance to antibiotics and their association with a wide range of nosocomial infections, community-acquired infections and war and natural disaster-related infections. It is recognized as a ubiquitous organism however, information about the prevalence of different pathogenic species of this genus…	ID: 633933563; M1: (Carvalheira, Silva, Teixeira) Universidade Catolica Portuguesa, CBQF - Centro de Biotecnologia e Quimica Fina - Laboratorio Associado, Escola Superior de Biotecnologia, Rua Diogo Botelho 1327, Porto 4169-005, Portugal	NLM (Medline)	United Kingdom	NA	1095-9998 (electronic); 1095-9998	NA	English	http://ovidsp.ovid.com/ovidweb.cgi?T=JS&PAGE=reference&D=emexb&NEWS=N&AN=633933563	http://dx.doi.org/10.1016/j.fm.2020.103675
AMR in food	N/A	Carvalheira,Ana;Silva,Joana;Teixeira,Paula	Lettuce and fruits as a source of multidrug resistant Acinetobacter spp	Food Microbiology	Food Microbiol.	2017	NA	64	NA	119	125	Acinetobacter;Acinetobacter baumannii;classification;endophyte;evaluation study;food control;fruit;genetics;*isolation and purification;lettuce;microbial sensitivity test;*microbiology;*multidrug resistance;Portugal;pulsed field gel electrophoresis;antiinfective agent/pd Pharmacology];bacterial protein;minocycline/pd Pharmacology];tetracycline/pd Pharmacology];*drug effects	The role of ready-to-eat products as a reservoir of pathogenic species of Acinetobacter remains unclear. The objective of the present study was to evaluate the presence of Acinetobacter species in lettuces and fruits marketed in Portugal, and their susceptibility to antimicrobials. Acinetobacter spp. were isolated from 77.9% of the samples and these microorganisms were also found as endophytes (i…	ID: 614886951; M1: (Carvalheira, Silva, Teixeira) Universidade Catolica Portuguesa, CBQF - Centro de Biotecnologia e Quimica Fina - Laboratorio Associado, Escola Superior de Biotecnologia, Rua Arquiteto Lobao Vital, Apartado 2511, 4202-401, Porto, Portugal	NA	United Kingdom	NA	1095-9998 (electronic); 1095-9998	NA	English	http://ovidsp.ovid.com/ovidweb.cgi?T=JS&PAGE=reference&D=emed18&NEWS=N&AN=614886951	http://dx.doi.org/10.1016/j.fm.2016.12.005
AMR in food	N/A	Carvalho,M. C. N.;Jayme,M. M.;Arenazio,G. S.;Araujo,F. V.;Leite,S. G. F.;Del Aguila,E.M.	Microbiological Quality Assessment by PCR and Its Antibiotic Susceptibility in Mangrove Crabs (Ucides cordatus) from Guanabara Bay, Rio de Janeiro, Brazil	International journal of microbiology	Int.J.Microbiol.	2016	20160315	2016	NA	7825031	NA	NA	The bacteriological quality of crabs from three different mangroves (Itaoca, Surui, and Piedade) from Rio de Janeiro state, Brazil, was investigated using conventional and molecular methods. The results revealed high counts for total coliforms in meat and hepatopancreas samples. PCR analyses identified 25 Escherichia coli colonies in the Itaoca, Piedade, and Surui samples, detecting 13 enterotoxi…	ID: 27065187; M2: Carvalho, M C N. Instituto de Quimica, Universidade Federal do Rio de Janeiro, Avenida Athos da Silveira 149, Bloco A, Cidade Universitaria, 21949-909 Rio de Janeiro, RJ, Brazil.; M2: Jayme, M M. Faculdade de Ciencias Medicas, Universidade do Estado do Rio do Janeiro (UERJ), Avenida Professor Manoel de Abreu 444, 2degree andar, Vila Isabel, 20550-170 Rio de Janeiro, RJ, Brazil.;…	NA	Egypt	NA	1687-918X	NA	NA	http://ovidsp.ovid.com/ovidweb.cgi?T=JS&PAGE=reference&D=pmnm3&NEWS=N&AN=27065187	https://dx.doi.org/10.1155/2016/7825031
AMR in food	N/A	Casella,Tiago;Cerdeira,Louise T.;Fernandes,Miriam R.;Souza,Tiago A.;Haenni,Marisa;Madec,Jean-Yves;Lincopan,Nilton;Nogueira,Mara C. L.	Draft genome sequence of a CTX-M-15-producing Escherichia coli ST345 from commercial chicken meat in Brazil	Journal of global antimicrobial resistance	J Glob Antimicrob Resist	2017	20170527	9	NA	124	125	Animals;Brazil;Chickens;Drug Resistance, Bacterial;Escherichia coli/en Enzymology];*Escherichia coli/ge Genetics];*Escherichia coli/ip Isolation & Purification];Genes, Bacterial;*Genome, Bacterial;*Meat/mi Microbiology];Molecular Sequence Annotation;*Sequence Analysis, DNA;*Whole Genome Sequencing;*beta-Lactamases/me Metabolism]	Escherichia coli, the main host of the CTX-M-15 extended-spectrum beta-lactamase (ESBL) enzyme, is widely distributed and exchanged between the environment, animals and humans. Therefore, identification of blaCTX-M-15-positive lineages in food has a significant impact on public health. In this regard, until the end of 1990s, ESBL-producing isolates were mainly associated with hospital-acquired in…	ID: 28559168; M2: Casella, Tiago. Instituto de Biociencias, Letras e Ciencias Exatas, Universidade Estadual Paulista 'Julia de Mesquita Filho', Sao Jose do Rio Preto, Brazil.; M2: Cerdeira, Louise T. Departamento de Analises Clinicas, Faculdade de Ciencias Farmaceuticas, Universidade de Sao Paulo, Sao Paulo, Brazil.; M2: Fernandes, Miriam R. Departamento de Analises Clinicas, Faculdade de Ciencia…	NA	Netherlands	NA	2213-7173; 2213-7165	NA	NA	http://ovidsp.ovid.com/ovidweb.cgi?T=JS&PAGE=reference&D=med14&NEWS=N&AN=28559168	https://dx.doi.org/10.1016/j.jgar.2017.04.002
AMR in food	N/A	Casella,Tiago;Haenni,Marisa;Madela,Naiady Konno;Andrade,Leticia Kellen de;Pradela,Leticia Kalir;Andrade,Leonardo Neves de;Darini,Ana Lucia da Costa;Madec,Jean-Yves;Nogueira,Mara Correa Lelles	Extended-spectrum cephalosporin-resistant Escherichia coli isolated from chickens and chicken meat in Brazil is associated with rare and complex resistance plasmids and pandemic ST lineages	The Journal of antimicrobial chemotherapy	J.Antimicrob.Chemother.	2018	NA	73	12	3293	3297	Animals;*Anti-Bacterial Agents/pd Pharmacology];Bacterial Typing Techniques;Brazil/ep Epidemiology];*Cephalosporins/pd Pharmacology];Chickens/mi Microbiology];Cloaca/mi Microbiology];*Drug Resistance, Bacterial;*Escherichia coli/de Drug Effects];Escherichia coli/ip Isolation & Purification];Escherichia coli/py Pathogenicity];Escherichia coli Infections/ep Epidemiology];Escherichia coli Infections…	Objectives: Brazil is the greatest exporter of chicken meat (CM) in the world. It is of utmost importance to monitor resistance to extended-spectrum cephalosporins (ESCs) in this sector because resistance to ESCs in Escherichia coli isolated from food-producing animals may contaminate humans through the food chain. Thus, the aim of this study was to characterize and compare ESC-resistant E. coli …	ID: 30184138; M2: Casella, Tiago. Instituto de Biociencias, Letras e Ciencias Exatas, Universidade Estadual Paulista 'Julio de Mesquita Filho', Sao Jose do Rio Preto, Brazil.; M2: Casella, Tiago. Unite d'Antibioresistance et Virulence Bacteriennes, Universite Claude Bernard Lyon 1 - ANSES, Lyon, France.; M2: Casella, Tiago. Faculdade de Medicina de Sao Jose do Rio Preto, Sao Jose do Rio Preto, Br…	NA	England	NA	1460-2091; 0305-7453	NA	NA	http://ovidsp.ovid.com/ovidweb.cgi?T=JS&PAGE=reference&D=med15&NEWS=N&AN=30184138	https://dx.doi.org/10.1093/jac/dky335
AMR in food	N/A	Castaneda-Ramirez,Cristobal;Cortes-rodriguez,Viridiana;RincoN-Castro,M.;Barboza-Corona,J.;Fuente-Salcido,Norma;Bideshi,Dennis K.	Isolation of salmonella spp. from lettuce and evaluation of its susceptibility to novel bacteriocins of bacillus thuringiensis and antibiotics	Journal of food protection	J.Food Protection	2011	NA	74	2	274	278	*antibiotic resistance;article;Bacillus thuringiensis;bacterial count;biosynthesis;dose response;drug effect;food contamination/an Drug Analysis];food contamination/pc Prevention];food control;human;isolation and purification;*lettuce;metabolism;microbiological examination;microbiology;product safety;*Salmonella;*antiinfective agent/pd Pharmacology];bacterial RNA/an Drug Analysis];*bacteriocin/pd…	In this study, 13% of fresh lettuce (Lactuca sativa) samples collected from markets and supermarkets in two cities of Mexico were contaminated with Salmonella spp. From those samples, amplicons of ,300 base pairs (bp) were amplified, corresponding to the expected size of the invasion (invA) and internal transcribed spacer regions of the 16S and 23S rRNA genes of Salmonella spp. Additionally, Salm…	ID: 361272244; M1: (Castaneda-Ramirez, Cortes-rodriguez, Fuente-Salcido, RincoN-Castro, Barboza-Corona) Departamento de Ingenieria en Alimentos, Division Ciencias de la Vida, Universidad de Guanajuato Campus Irapuato-Salamanca, Irapuato, Guanajuato, Mexico; M1: (Fuente-Salcido) Escuela de Ciencias Biologicas, Universidad Autonoma de Coahuila, Torreon, Coahuila, Mexico; M1: (Bideshi) Department of…	IAMFES (6200 Aurora Avenue, Suite 200W, Des Moines IA 50322-3863, United States)	United States	NA	0362-028X	J. E. Barboza-Corona, Departamento de Ingenieria en Alimentos, Division Ciencias de la Vida, Universidad de Guanajuato Campus Irapuato-Salamanca, Irapuato, Guanajuato, Mexico. E-mail: josebar@dulcinea.ugto.mx	English	http://docserver.ingentaconnect.com/deliver/connect/iafp/0362028x/v74n2/s14.pdf?expires=1297425988&id=61160357&titleid=5200021&accname=Elsevier+Science&checksum=D7A45FE919D8E190ECE920A44E1573B5; http://ovidsp.ovid.com/ovidweb.cgi?T=JS&PAGE=reference&D=emed12&NEWS=N&AN=361272244	http://dx.doi.org/10.4315/0362-028X.JFP-10-324
AMR in food	N/A	Castro,Vinicius Silva;Teixeira,Larrayane Albues Carvalho;Rodrigues,Dalia Dos Prazeres;Dos Santos,Luis Fernando;Conte-Junior,Carlos;Figueiredo,Eduardo Eustaquio de Souza	Occurrence and antimicrobial resistance of E. coli non-O157 isolated from beef in Mato Grosso, Brazil	Tropical animal health and production	Trop.Anim.Health Prod.	2019	NA	51	5	1117	1123	*antibiotic resistance;Brazil;*drug effect;food control;isolation and purification;*microbiology;red meat;Shiga toxin producing Escherichia coli;antiinfective agent/pd Pharmacology]	Shiga toxin-producing Escherichia coli (STEC) is an important public health concern pathogen, as it produces two toxins, Stx1 and Stx2, with cytotoxic capacity. In addition, STEC strains are frequently involved in food outbreaks worldwide, leading to public health challenges and economic losses. In this context, the occurrence and antimicrobial resistance profile of the STEC isolated from fresh b…	ID: 627867509; M1: (Castro, Conte-Junior) Institute of Chemistry, Universidade Federal do Rio de Janeiro, Rio de Janeiro 21941-909, Brazil; M1: (Teixeira, Figueiredo) Department of Food and Nutrition, Universidade Federal de Mato Grosso, Mato Grosso 78060-900, Brazil; M1: (Rodrigues) National Reference Laboratory for Diagnosis of Enteric Bacteria, Fundacao Oswaldo Cruz, Rio de Janeiro, Brazil; M1…	NLM (Medline)	United States	NA	1573-7438 (electronic); 1573-7438	NA	English	http://ovidsp.ovid.com/ovidweb.cgi?T=JS&PAGE=reference&D=emexa&NEWS=N&AN=627867509	http://dx.doi.org/10.1007/s11250-018-01792-z
AMR in food	N/A	Castro-Vargas,Rafael;Herrera-Sanchez,Maria;Rodriguez-Hernandez,Roy;Rondon-Barragan,Iang	Antibiotic resistance in Salmonella spp. isolated from poultry: A global overview	Veterinary World	Vet.World	2020	NA	13	10	2070	2084	*antibiotic resistance;article;*bacterium isolation;contamination;disease transmission;foodborne pathogen;multidrug resistant bacterium;nonhuman;poultry;*Salmonella;Salmonella enterica;Salmonella enterica serovar Typhimurium;aminoglycoside;ampicillin;aztreonam/dv Drug Development];cefepime/dv Drug Development];cefotaxime/dv Drug Development];cefoxitin/dv Drug Development];ceftazidime/dv Drug Deve…	Salmonella enterica is the most important foodborne pathogen, and it is often associated with the contamination of poultry products. Annually, Salmonella causes around 93 million cases of gastroenteritis and 155,000 deaths worldwide. Antimicrobial therapy is the first choice of treatment for this bacterial infection; however, antimicrobial resistance has become a problem due to the misuse of anti…	ID: 2008385006; M1: (Castro-Vargas, Herrera-Sanchez, Rondon-Barragan) Research Group in Immunology and Pathogenesis, Faculty of Veterinary Medicine and Zootechnics, University of Tolima, Santa Helena Highs, Ibague, Tolima, Colombia; M1: (Castro-Vargas, Herrera-Sanchez, Rodriguez-Hernandez, Rondon-Barragan) Poultry Research Group, Faculty of Veterinary Medicine and Zootechnics, University of Tolim…	Veterinary World	India	NA	0972-8988; 2231-0916	I.S. Rondon-Barragan, Research Group in Immunology and Pathogenesis, Faculty of Veterinary Medicine and Zootechnics, University of Tolima, Santa Helena Highs, Ibague, Tolima, Colombia. E-mail: isrondon@ut.edu.co	English	http://www.veterinaryworld.org/Vol.13/October-2020/5.pdf; http://ovidsp.ovid.com/ovidweb.cgi?T=JS&PAGE=reference&D=emexa&NEWS=N&AN=2008385006	http://dx.doi.org/10.14202/vetworld.2020.2070-2084
AMR in food	N/A	Cebeci T.	Prevalence, characterization, and PFGE profiles of multidrug-resistant, extended-spectrum beta-lactamase-producing Escherichia coli strains in animalderived foods from public markets in eastern Turkey; Merieux [France]	Journal of the Hellenic Veterinary Medical Society	J.Hell.Vet.Med.Soc.	2022	NA	73	3	4633	4644	Acinetobacter baumannii;*animal food;antibiotic resistance;antibiotic sensitivity;article;bacterial gene;bacterial strain;bacterial virulence;bacterium identification;bacterium isolation;cheese;controlled study;disk diffusion;DNA extraction;DNA isolation;enterohemorrhagic Escherichia coli;enterotoxigenic Escherichia coli;*extended spectrum beta lactamase producing Escherichia coli;gene structure;…	The prevalence of multidrug-resistant (MDR), extended-spectrum beta-lactamase (ESBL)-producing Escherichia coli (E. coli) has increased markedly in recent years, posing a major challenge for antimicrobial treatment and raising concerns regarding the possible transfer of such bacteria through the food chain. The aim of this research was to investigate the prevalence of ESBL-producing E. coli strai…	ID: 2020898147; M1: (Cebeci) Department of Medical Services and Techniques, Espiye Vocational School, Giresun University, Giresun, Turkey	Hellenic Veterinary Medical Society	Greece	NA	1792-2720	T. Cebeci, Department of Medical Services and Techniques, Espiye Vocational School, Giresun University, Giresun, Turkey. E-mail: tgbcbcdmn@gmail.com	English	https://ejournals.epublishing.ekt.gr/index.php/jhvms/issue/archive; http://ovidsp.ovid.com/ovidweb.cgi?T=JS&PAGE=reference&D=emexb&NEWS=N&AN=2020898147	https://dx.doi.org/10.12681/jhvms.29251
AMR in food	N/A	Cha,Min-Hyeok;Ryu,Jae-Gee;Chi,Young-Min;Woo,Gun-Jo	Characterization of Extended-Spectrum beta-Lactamase-Producing Escherichia coli Isolated from Fresh Produce and Agricultural Environments in Korea	Journal of food protection	J.Food Prot.	2020	NA	83	7	1115	1124	Agriculture;Anti-Bacterial Agents/pd Pharmacology];Escherichia coli/ge Genetics];*Escherichia coli;*Escherichia coli Infections;Humans;Plasmids;Republic of Korea;beta-Lactamases/ge Genetics]	ABSTRACT: This study was conducted to characterize Escherichia coli strains and evaluate the spread of antimicrobial resistance among these strains from fresh produce and farm environments in Korea. We then conducted phenotypic and genetic studies on antimicrobial-resistant isolates. We determined the genetic epidemiological characteristics of isolates that produced extended-spectrum beta-lactama…	ID: 32083678; M2: Cha, Min-Hyeok. Laboratory of Food Safety and Evaluation, Department of Biotechnology, Graduate School, Korea University Seoul, Republic of Korea.; M2: Cha, Min-Hyeok. Division of Food Microbiology, National Institute of Food and Drug Safety Evaluation, Cheongju, Republic of Korea.; M2: Ryu, Jae-Gee. Microbial Safety Team, National Academy of Agricultural Science, Rural Developm…	NA	United States	NA	1944-9097; 0362-028X	NA	NA	http://ovidsp.ovid.com/ovidweb.cgi?T=JS&PAGE=reference&D=medl&NEWS=N&AN=32083678	https://dx.doi.org/10.4315/JFP-19-483
AMR in food	N/A	Cha,Min-Hyeok;Woo,Gun-Jo;Lee,Woojung;Kim,Seok-Hwan;Woo,Jung-Ha;Kim,Junyoung;Ryu,Jae-Gee;Kwak,Hyo-Sun;Chi,Young-Min	Emergence of Transferable mcr-9 Gene-Carrying Colistin-Resistant Salmonella enterica Dessau ST14 Isolated from Retail Chicken Meat in Korea	Foodborne pathogens and disease	Foodborne Pathog Dis	2020	20200819	17	11	720	727	NA	Colistin is an important antibiotic currently used to manage infections caused by multidrug-resistant pathogens in both humans and livestock animals. A new mobile colistin-resistance (mcr-9) gene was recently discovered; this discovery highlighted the need for rigorous monitoring of bacterial resistance against colistin. Salmonella is one of the major pathogens responsible for foodborne illnesses…	ID: 32830987; M2: Cha, Min-Hyeok. Laboratory of Food Safety and Evaluation, Department of Biotechnology, Korea University Graduate School, Seoul, Republic of Korea.; M2: Cha, Min-Hyeok. Division of Food Microbiology, National Institute of Food and Drug Safety Evaluation, Ministry of Food and Drug Safety, Cheongju, Republic of Korea.; M2: Woo, Gun-Jo. Laboratory of Food Safety and Evaluation, Depa…	NA	United States	NA	1556-7125; 1535-3141	NA	NA	http://ovidsp.ovid.com/ovidweb.cgi?T=JS&PAGE=reference&D=prem&NEWS=N&AN=32830987	https://dx.doi.org/10.1089/fpd.2020.2810
AMR in food	N/A	Chaalal,Wafaa;Chaalal,Nadia;Bourafa,Nadjette;Kihal,Mebrouk;Diene,Seydina M.;Rolain,Jean-Marc	Characterization of Staphylococcus aureus Isolated from Food Products in Western Algeria	Foodborne pathogens and disease	Foodborne Pathog Dis	2018	20180315	15	6	353	360	*Anti-Bacterial Agents/pd Pharmacology];*Bacterial Toxins/ge Genetics];*Enterotoxins/ge Genetics];*Exotoxins/ge Genetics];Humans;*Leukocidins/ge Genetics];Methicillin/pd Pharmacology];Methicillin-Resistant Staphylococcus aureus/de Drug Effects];Methicillin-Resistant Staphylococcus aureus/ge Genetics];Methicillin-Resistant Staphylococcus aureus/ip Isolation & Purification];*Staphylococcal Infectio…	The current study aimed to characterize Staphylococcus aureus isolates from foodstuffs collected from western Algeria. A total of 153 S. aureus isolates from various raw and processed foods were obtained and identified using matrix-assisted laser desorption and ionization time-of-flight mass spectrometry. Isolates were characterized by antimicrobial susceptibility testing and toxin gene detection…	ID: 29638169; M2: Chaalal, Wafaa. 1 Laboratoire de Microbiologie Appliquee, Faculte des Sciences de la Nature et de la Vie, Universite d'Oran, Oran, Algerie.; M2: Chaalal, Wafaa. 2 Aix Marseille Univ, IRD, APHM, MEPHI, IHU-Mediterranee Infection, Marseille, France .; M2: Chaalal, Nadia. 3 Laboratoire d'Ecologie Microbienne, FSNV, Universite de Bejaia, Bejaia, Algerie.; M2: Bourafa, Nadjette. 2 Ai…	NA	United States	NA	1556-7125; 1535-3141	NA	NA	http://ovidsp.ovid.com/ovidweb.cgi?T=JS&PAGE=reference&D=med15&NEWS=N&AN=29638169	https://dx.doi.org/10.1089/fpd.2017.2339
AMR in food	N/A	Chajecka-Wierzchowska,Wioleta;Zadernowska,Anna;Garcia-Solache,Monica	Ready-to-eat dairy products as a source of multidrug-resistant Enterococcus strains: Phenotypic and genotypic characteristics	Journal of dairy science	J.Dairy Sci.	2020	NA	103	5	4068	4077	animal;dairy product;drug effect;Enterococcus faecalis;Enterococcus faecium;food control;genotype;*isolation and purification;microbial sensitivity test;*microbiology;*multidrug resistance;Poland;antiinfective agent/pd Pharmacology]	The enterococci are ubiquitous bacteria able to colonize the human and animal gastrointestinal tracts and fresh and fermented food products. Their highly plastic genome allows Enterococcus spp. to gain resistance to multiple antibiotics, making infections with these organisms difficult to treat. Food-borne enterococci could be carriers of antibiotic resistance determinants. The goal of this work …	ID: 631299775; M1: (Chajecka-Wierzchowska, Zadernowska) Chair of Industrial and Food Microbiology, Faculty of Food Science, University of Warmia and Mazury, Olsztyn 10-726, Poland; M1: (Garcia-Solache) Department of Medicine, Rhode Island Hospital, Warren Alpert Medical School of Brown University, Providence, RI 02903	NLM (Medline)	United States	NA	1525-3198 (electronic); 1525-3198	NA	English	http://ovidsp.ovid.com/ovidweb.cgi?T=JS&PAGE=reference&D=emexa&NEWS=N&AN=631299775	http://dx.doi.org/10.3168/jds.2019-17395
AMR in food	N/A	Chajecka-Wierzchowska,Wioleta;Zadernowska,Anna;Laniewska-Trokenheim,Lucja	Diversity of Antibiotic Resistance Genes in Enterococcus Strains Isolated from Ready-to-Eat Meat Products	Journal of Food Science	J.Food Sci.	2016	20161025	81	11	M2799	M2807	NA	The objective of the study was to answer the question of whether the ready-to-eat meat products can pose indirect hazard for consumer health serving as reservoir of Enterococcus strains harboring tetracyclines, aminoglycosides, and macrolides resistance genes. A total of 390 samples of ready-to-eat meat products were investigated. Enterococcus strains were found in 74.1% of the samples. A total o…	ID: 27780292; M2: Chajecka-Wierzchowska, Wioleta. Industrial and Food Microbiology, Faculty of Food Science, Univ. of Warmia and Mazury, Plac Cieszynski 1, 10-726, Olsztyn, Poland.; M2: Zadernowska, Anna. Industrial and Food Microbiology, Faculty of Food Science, Univ. of Warmia and Mazury, Plac Cieszynski 1, 10-726, Olsztyn, Poland.; M2: Laniewska-Trokenheim, Lucja. Industrial and Food Microbiol…	NA	United States	NA	1750-3841; 0022-1147	NA	NA	http://ovidsp.ovid.com/ovidweb.cgi?T=JS&PAGE=reference&D=pmnm3&NEWS=N&AN=27780292	https://dx.doi.org/10.1111/1750-3841.13523
AMR in food	N/A	Chajecka-Wierzchowska,Wioleta;Zadernowska,Anna;Nalepa,Beata;Sierpinska,Magda;Laniewska-Trokenheim,Lucja	Coagulase-negative staphylococci (CoNS) isolated from ready-to-eat food of animal origin--phenotypic and genotypic antibiotic resistance	Food Microbiology	Food Microbiol.	2015	NA	46	NA	222	226	animal;bovine;cheese;enzymology;fast food;fish;genetics;genotype;*isolation and purification;meat;metabolism;*microbiology;multidrug resistance;phenotype;pig;Staphylococcus;antiinfective agent/pd Pharmacology];bacterial protein;coagulase;*drug effects	The aim of this work was to study the pheno- and genotypical antimicrobial resistance profile of coagulase negative staphylococci (CoNS) isolated from 146 ready-to-eat food of animal origin (cheeses, cured meats, sausages, smoked fishes). 58 strains were isolated, they were classified as Staphylococcus xylosus (n = 29), Staphylococcus epidermidis (n = 16); Staphylococcus lentus (n = 7); Staphyloc…	ID: 605152201; M1: (Chajecka-Wierzchowska) Chair of Industrial and Food Microbiology, Department of Food and Industrial Microbiology, Faculty of Food Science, University of Warmia and Mazury, Plac Cieszynski 1, 10-726 Olsztyn, Poland. Electronic address: wioleta.chajecka@uwm.edu.pl; M1: (Zadernowska) Chair of Industrial and Food Microbiology, Department of Food and Industrial Microbiology, Facult…	NA	United Kingdom	NA	1095-9998 (electronic); 1095-9998	NA	English	http://ovidsp.ovid.com/ovidweb.cgi?T=JS&PAGE=reference&D=emed16&NEWS=N&AN=605152201	http://dx.doi.org/10.1016/j.fm.2014.08.001
AMR in food	N/A	Chajecka-Wierzchowska,Wioleta;Zadernowska,Anna;Zarzecka,Urszula;Zakrzewski,Arkadiusz;Gajewska,Joanna	Enterococci from ready-to-eat food - horizontal gene transfer of antibiotic resistance genes and genotypic characterization by PCR melting profile	Journal of the science of food and agriculture	J.Sci.Food Agric.	2019	NA	99	3	1172	1179	analysis;antibiotic resistance;*drug effect;Enterococcus;fast food;food contamination;*genetics;genotype;horizontal gene transfer;human;isolation and purification;metabolism;*microbiology;Poland;polymerase chain reaction;pulsed field gel electrophoresis;aminoglycoside/pd Pharmacology];antiinfective agent/pd Pharmacology];bacterial protein	BACKGROUND: The aim of this study was to evaluate the possibility of the horizontal transfer of genes encoding resistance to aminoglycosides (aac(6')-Ie-aph(2)-Ia, aph(2)-Ib, aph(2)-Ic, aph(2)-Id, ant(4')-Ia and ant(6')-Ia), tetracyclines (tetM, tetL, tetK, tetO and tetW), and macrolides (ermA, ermB, ermC, msrC, mefAB) in Enterococcus strains isolated from ready-to-eat dishes purchased in bars an…	ID: 625990240; M1: (Chajecka-Wierzchowska, Zadernowska, Zarzecka, Zakrzewski, Gajewska) Chair of Industrial and Food Microbiology, Faculty of Food Science, University of Warmia and Mazury, Olsztyn, Poland	NLM (Medline)	United Kingdom	NA	1097-0010 (electronic); 1097-0010	NA	English	http://ovidsp.ovid.com/ovidweb.cgi?T=JS&PAGE=reference&D=emexa&NEWS=N&AN=625990240	http://dx.doi.org/10.1002/jsfa.9285
AMR in food	N/A	Chang,Yanzi;Gao,Hong;Zhu,Zhenhua;Ye,Shuo;Yang,Yuanbin;Shen,Xuanyi;Zhang,Danyang;Song,Qifa	High Prevalence and Properties of Enterotoxin-Producing Staphylococcus aureus ST5 Strains of Food Sources in China	Foodborne pathogens and disease	Foodborne Pathog Dis	2016	20160523	13	7	386	90	China/ep Epidemiology];DNA, Bacterial/ge Genetics];*Enterotoxins/ch Chemistry];*Food Microbiology;Humans;Methicillin Resistance/ge Genetics];Microbial Sensitivity Tests;Multilocus Sequence Typing;Prevalence;*Staphylococcal Infections/ep Epidemiology];Staphylococcal Infections/mi Microbiology];*Staphylococcus aureus/cl Classification];Staphylococcus aureus/ge Genetics];Staphylococcus aureus/ip Iso…	Staphylococcus aureus with the ability of staphylococcal enterotoxins (SEs) production is one of the most common causes of bacterial foodborne outbreaks worldwide. In our study, 336 S. aureus isolates were recovered from 3476 food samples during 2010-2014. A total of 86 S. aureus isolates were proved to be enterotoxin-producing strains with PCR and enzyme-linked immunosorbent assay. In the 86 iso…	ID: 27214594; M2: Chang, Yanzi. 1 Ningbo Medical Treatment Center Lihuili Hospital, Ningbo, China .; M2: Gao, Hong. 2 Department of Microbiology, Ningbo Municipal Centre for Disease Control and Prevention, Ningbo, China .; M2: Zhu, Zhenhua. 3 Xiangshan Entry-Exit Inspection and Quarantine Bureau, Ningbo, China .; M2: Ye, Shuo. 2 Department of Microbiology, Ningbo Municipal Centre for Disease Cont…	NA	United States	NA	1556-7125; 1535-3141	NA	NA	http://ovidsp.ovid.com/ovidweb.cgi?T=JS&PAGE=reference&D=med13&NEWS=N&AN=27214594	https://dx.doi.org/10.1089/fpd.2015.2085
AMR in food	N/A	Chelaghma W.;Loucif L.;Bendjama E.;Cherak Z.;Bendahou M.;Rolain J.-M.	Occurrence of Extended Spectrum Cephalosporin-, Carbapenem- and Colistin-Resistant Gram-Negative Bacteria in Fresh Vegetables, an Increasing Human Health Concern in Algeria; Bruker [Germany]	Antibiotics	Antibiotics	2022	NA	11	8	988	NA	Acinetobacter pittii;Aeromonas hydrophila;Agrobacterium tumefaciens;antibiotic resistance;antibiotic sensitivity;article;bacterium;*carbapenem resistance;*cephalosporin resistance;Citrobacter freundii;*colistin resistance;controlled study;Enterobacter cloacae;Escherichia coli;gene;gene identification;*Gram negative bacterium;human;Klebsiella pneumoniae;matrix assisted laser desorption ionization …	The aim of this study was to screen for extended spectrum cephalosporin-, carbapenem- and colistin-resistant Gram-negative bacteria in fresh vegetables in Batna, Algeria. A total of 400 samples of fresh vegetables were collected from different retail stores. Samples were immediately subjected to selective isolation, then the representative colonies were identified using matrix-assisted laser deso…	ID: 2018759841; M1: (Chelaghma, Bendahou) Laboratoire de Microbiologie Appliquee a l'Agroalimentaire, au Biomedical et a l'Environnement, Departement de Biologie, Faculte des Sciences de la Nature et de la Vie et des Sciences de la Terre et de l'Univers, Universite Abou Bekr Belkaid, Tlemcen 13000, Algeria; M1: (Loucif, Bendjama) Laboratoire de Biotechnologie des Molecules Bioactives et de la Phy…	MDPI	Switzerland	NA	2079-6382 (electronic); 2079-6382	L. Loucif, Laboratoire de Biotechnologie des Molecules Bioactives et de la Physiopathologie Cellulaire (LBMBPC), Faculte des Sciences de la Nature et de la Vie, Universite Batna 2, Batna 05000, Algeria. E-mail: lotfiloucif@hotmail.fr	English	http://www.mdpi.com/journal/antibiotics; http://ovidsp.ovid.com/ovidweb.cgi?T=JS&PAGE=reference&D=emexb&NEWS=N&AN=2018759841	https://dx.doi.org/10.3390/antibiotics11080988
AMR in food	N/A	Chelaghma,Widad;Loucif,Lotfi;Bendahou,Mourad;Rolain,Jean-Marc	Vegetables and Fruit as a Reservoir of beta-Lactam and Colistin-Resistant Gram-Negative Bacteria: A Review	Microorganisms	Microorganisms	2021	20211208	9	12	NA	NA	NA	Antibacterial resistance is one of the 2019 World Health Organization's top ten threats to public health worldwide. Hence, the emergence of beta-lactam and colistin resistance among Gram-negative bacteria has become a serious concern. The reservoirs for such bacteria are increasing not only in hospital settings but in several other sources, including vegetables and fruit. In recent years, fresh p…	ID: 34946136; M2: Chelaghma, Widad. Laboratoire de Microbiologie Appliquee a l'Agroalimentaire au Biomedical et a l'Environnement, Departement de Biologie, Faculte des Sciences de la Nature et de la Vie, des Sciences de la Terre et l'Univers, Universite Abou Bekr Belkaid, Tlemcen 13000, Algeria.; M2: Loucif, Lotfi. Laboratoire de Biotechnologie des Molecules Bioactives et de la Physiopathologie C…	NA	Switzerland	NA	2076-2607; 2076-2607	NA	NA	http://ovidsp.ovid.com/ovidweb.cgi?T=JS&PAGE=reference&D=pmnm&NEWS=N&AN=34946136	https://dx.doi.org/10.3390/microorganisms9122534
AMR in food	N/A	Chen,Ming-Hui;Tsen,Hau-Yang;Hwang,Wen-Zhe;Wang,Shu-Wan;Shih,Yang-Chih	Pulsed field gel electrophoresis (PFGE) analysis for multidrug resistant Salmonella enterica serovar Schwarzengrund isolates collected in six years (2000-2005) from retail chicken meat in Taiwan	Food Microbiology	Food Microbiol.	2011	NA	28	3	399	405	animal;article;chicken;drug effect;food contamination/an Drug Analysis];growth, development and aging;human;isolation and purification;*meat;microbiology;*multidrug resistance;product safety;*pulsed field gel electrophoresis;*Salmonella enterica;Salmonella food poisoning/pc Prevention];Taiwan;antiinfective agent/pd Pharmacology];*bacterial DNA/an Drug Analysis]	Salmonella Schwarzengrund is one of the causative agents of human salmonellosis and animal infections. High prevalence of multidrug resistant strains of . S. Schwarzengrund from chicken meat has been recently reported in Taiwan. With an attempt to see if such prevalence in chicken meat was due to the recirculation of . S. Schwarzengrund strains in traditional marketplaces, a total of 173 . S. Sch…	ID: 51124191; M1: (Chen, Tsen) Department of Food Science and Applied Biotechnology, Hung-Kuang University, Shalu, Taichung County 43302, Taiwan (Republic of China); M1: (Hwang) Department of Food Science and Biotechnology, National Chung-Hsing University, Taichung 40227, Taiwan (Republic of China); M1: (Wang, Shih) Bureau of Food and Drug Analysis (BFDA), Department of Health, Executive Yuan, Ta…	Academic Press (24-28 Oval Road, London NW1 7DX, United Kingdom)	United Kingdom	NA	0740-0020; 1095-9998	H.-Y. Tsen, Department of Food Science and Applied Biotechnology, Hung-Kuang University, No. 34, Chung-Chi Rd, Taichung County 43302, Taiwan (Republic of China). E-mail: hytsen@sunrise.hk.edu.tw	English	http://ovidsp.ovid.com/ovidweb.cgi?T=JS&PAGE=reference&D=emed12&NEWS=N&AN=51124191	http://dx.doi.org/10.1016/j.fm.2010.10.002
AMR in food	N/A	Chen,Moutong;Cheng,Jianheng;Wu,Qingping;Zhang,Jumei;Zeng,Haiyan;Ye,Qinghua;Wu,Shi;Cai,Shuzhen;Chen,Yuetao;Wang,Juan;Ding,Yu	Prevalence, Potential Virulence, and Genetic Diversity of Listeria monocytogenes Isolates From Edible Mushrooms in Chinese Markets	Frontiers in Microbiology	Front.Microbiol.	2018	NA	9	NA	1711	NA	article;*bacterial virulence;consumer;contamination;controlled study;ecological niche;*edible mushroom;*genetic variability;human;*Listeria monocytogenes;major clinical study;*multilocus sequence typing;nonhuman;pathogenicity island;*penicillin resistance;*prevalence;public health;risk assessment;*serotype;stop codon;ampicillin;clindamycin;oxacillin;virulence factor	Listeria monocytogenes, an intracellular foodborne pathogen, is capable of causing listeriosis, such as meningitis, meningoencephalitis, and abortion. In recent years, the occurrence of Listeria monocytogenes in edible mushroom products has been reported in several countries. There are no guidelines for qualitative and quantitative detection of L. monocytogenes in mushroom products in China. Ther…	ID: 634520615; M1: (Chen, Cheng, Wu, Zhang, Chen, Zeng, Ye, Wu, Cai, Wang) State Key Laboratory of Applied Microbiology Southern China, Guangdong Provincial Key Laboratory of Microbial Culture Collection and Application, Guangdong Open Laboratory of Applied Microbiology, Guangdong Institute of Microbiology, Guangzhou, China; M1: (Chen, Wang) College of Food Science, South China Agricultural Unive…	Frontiers Media S.A	Switzerland	NA	1664-302X (electronic); 1664-302X	Q. Wu, State Key Laboratory of Applied Microbiology Southern China, Guangdong Provincial Key Laboratory of Microbial Culture Collection and Application, Guangdong Open Laboratory of Applied Microbiology, Guangdong Institute of Microbiology, Guangzhou, China. E-mail: wuqp203@163.com	English	https://www.frontiersin.org/journals/microbiology#; http://ovidsp.ovid.com/ovidweb.cgi?T=JS&PAGE=reference&D=emexb&NEWS=N&AN=634520615	http://dx.doi.org/10.3389/fmicb.2018.01711
AMR in food	N/A	Chen,Moutong;Cheng,Jianheng;Zhang,Jumei;Zeng,Haiyan;Xue,Liang;Lei,Tao;Pang,Rui;Wu,Shi;Wu,Haoming;Zhang,Shuhong;Wei,Xianhu;Zhang,Youxiong;Wu,Qingping;Chen,Yuetao;Ding,Yu	Isolation, potential virulence, and population diversity of Listeria monocytogenes from meat and meat products in China	Frontiers in Microbiology	Front.Microbiol.	2019	NA	10	NA	946	NA	antibiotic resistance;antibiotic sensitivity;article;*bacterium isolation;China;gene;human;Listeria monocytogenes;*listeriosis;meat;*microbial diversity;multilocus sequence typing;multiplex polymerase chain reaction;nonhuman;qualitative analysis;quantitative analysis;serotype;*virulence;amoxicillin;ampicillin;chloramphenicol;ciprofloxacin;cotrimoxazole;doxycycline;gentamicin;kanamycin;levofloxaci…	Listeria monocytogenes is a globally notorious foodborne pathogen. This study aimed to qualitatively and quantitatively detect L. monocytogenes from meat and meat products in China and to establish their virulence profiles and population diversity. From 1212 meat and meat product samples, 362 (29.9%) were positive for L. monocytogenes. Of these positive samples, 90.6% (328/362) had less than 10 M…	ID: 628417299; M1: (Chen, Cheng, Zhang, Chen, Zeng, Xue, Lei, Pang, Wu, Wu, Zhang, Wei, Zhang, Wu) Guangdong Institute of Microbiology, State Key Laboratory of Applied Microbiology Southern China, Guangdong Open Laboratory of Applied Microbiology, Guangdong Provincial Key Laboratory of Microbial Culture Collection and Application, Guangzhou, China; M1: (Chen) College of Food Science, South China …	Frontiers Media S.A. (E-mail: info@frontiersin.org)	Switzerland	NA	1664-302X (electronic); 1664-302X	Q. Wu, Guangdong Institute of Microbiology, State Key Laboratory of Applied Microbiology Southern China, Guangdong Open Laboratory of Applied Microbiology, Guangdong Provincial Key Laboratory of Microbial Culture Collection and Application, Guangzhou, China. E-mail: wuqp203@163.com	English	https://www.frontiersin.org/journals/microbiology#; http://ovidsp.ovid.com/ovidweb.cgi?T=JS&PAGE=reference&D=emed20&NEWS=N&AN=628417299	http://dx.doi.org/10.3389/fmicb.2019.00946
AMR in food	N/A	Chen,Moutong;Wu,Qingping;Zhang,Jumei;Cheng,Jianheng;Li,Fan;Zeng,Haiyan;Lei,Tao;Pang,Rui;Ye,Qinghua;Bai,Jianling;Wei,Xianhu;Zhang,Youxiong;Chen,Yuetao;Wang,Juan;Ding,Yu	Genetic characteristics and virulence of Listeria monocytogenes isolated from fresh vegetables in China	BMC Microbiology	BMC Microbiol.	2019	NA	19	1	119	NA	antibiotic resistome;antibiotic sensitivity;article;bacterial gene;*bacterial genetics;*bacterial virulence;*bacterium contamination;bacterium identification;bacterium isolate;bacterium isolation;China;controlled study;*food contamination;gene sequence;*genetic trait;*Listeria monocytogenes;multidrug resistance;multilocus sequence typing;nonhuman;phylogeny;stop codon;vegetable;ampicillin;chloramp…	Background: Ready-to-eat (RTE) vegetables have become increasingly popular along with the trend of moving towards a healthy lifestyle. However, RTE vegetables are at a higher risk of containing pathogens, maybe owing to lack of rigorous sanitization procedures. To understand the prevalence and potential risk of Listeria monocytogenes in RTE vegetables, we investigated the contamination level and …	ID: 627947523; M1: (Chen, Chen, Wu, Zhang, Cheng, Li, Zeng, Lei, Pang, Ye, Bai, Wei, Zhang) Guangdong Institute of Microbiology, State Key Laboratory of Applied Microbiology Southern China, Guangdong Provincial Key Laboratory of Microbial Culture Collection and Application, Guangdong Open Laboratory of Applied Microbiology, 58# Building, 100# Yard, XianlieZhong Road, Yuexiu District, Guangzhou, G…	BioMed Central Ltd. (E-mail: info@biomedcentral.com)	United Kingdom	NA	1471-2180 (electronic); 1471-2180	Q. Wu, Guangdong Institute of Microbiology, State Key Laboratory of Applied Microbiology Southern China, Guangdong Provincial Key Laboratory of Microbial Culture Collection and Application, Guangdong Open Laboratory of Applied Microbiology, 58# Building, 100# Yard, XianlieZhong Road, Yuexiu District, Guangzhou, Guangdong Province 510070, China. E-mail: wuqp203@163.com	English	http://www.biomedcentral.com/bmcmicrobiol/; http://ovidsp.ovid.com/ovidweb.cgi?T=JS&PAGE=reference&D=emed20&NEWS=N&AN=627947523	http://dx.doi.org/10.1186/s12866-019-1488-5
AMR in food	N/A	Chen,Moutong;Wu,Qingping;Zhang,Jumei;Wu,Shi;Guo,Weipeng	Prevalence, enumeration, and pheno- and genotypic characteristics of Listeria monocytogenes isolated from raw foods in South China	Frontiers in microbiology	Front Microbiol	2015	20150929	6	NA	1026	NA	NA	Listeria monocytogenes is an important foodborne pathogen that can cause serious illness in immunocompromised individuals, pregnant women, the elderly, and newborns. The aim of this study was to: (i) evaluate the prevalence and contamination level most probable number (MPN)] of L. monocytogenes in 567 retail raw foods (fishery products, n = 154; raw/fresh meat, n = 123; frozen foods, n = 110; edi…	ID: 26483765; M2: Chen, Moutong. Guangdong Institute of Microbiology, State Key Laboratory of Applied Microbiology Southern China, Guangdong Provincial Key Laboratory of Microbial Culture Collection and Application, Guangdong Open Laboratory of Applied Microbiology Guangzhou, China ; School of Bioscience and Bioengineering, South China University of Technology Guangzhou, China.; M2: Wu, Qingping.…	NA	Switzerland	NA	1664-302X; 1664-302X	NA	NA	http://ovidsp.ovid.com/ovidweb.cgi?T=JS&PAGE=reference&D=pmnm3&NEWS=N&AN=26483765	https://dx.doi.org/10.3389/fmicb.2015.01026
AMR in food	N/A	Chen,Qing-Lin;Cui,Hui-Ling;Su,Jian-Qiang;Penuelas,Josep;Zhu,Yong-Guan	Antibiotic Resistomes in Plant Microbiomes	Trends in plant science	Trends Plant Sci.	2019	NA	24	6	530	541	abiotic stress;antibiotic resistance;*antibiotic resistome;*food chain;food intake;human;*microbiome;microorganism;nonhuman;nutrient uptake;review	Microorganisms associated with plants may alter the traits of the human microbiome important for human health, but this alteration has largely been overlooked. The plant microbiome is an interface between plants and the environment, and provides many ecosystem functions such as improving nutrient uptake and protecting against biotic and abiotic stress. The plant microbiome also represents a major…	ID: 626906390; M1: (Chen) Key Laboratory of Urban Environment and Health, Institute of Urban Environment, Chinese Academy of Sciences, 1799 Jimei Road, Xiamen 361021, China; Faculty of Veterinary and Agricultural Sciences, The University of Melbourne, Parkville, Victoria 3010, Australia; M1: (Cui) University of Chinese Academy of Sciences, 19A Yuquan Road, Beijing 100049, China; State Key Laborat…	NLM (Medline)	United Kingdom	NA	1878-4372 (electronic); 1878-4372	NA	English	http://ovidsp.ovid.com/ovidweb.cgi?T=JS&PAGE=reference&D=emed20&NEWS=N&AN=626906390	http://dx.doi.org/10.1016/j.tplants.2019.02.010
AMR in food	N/A	Chen,Yuansha;Mukherjee,Sampa;Hoffmann,Maria;Young,Shenia;Abbott,Jason;Davidson,Maureen K.;McDermott,Patrick;Zhao,Shaohua;Kotewicz,Michael L.;Luo,Yan;Allard,Marc	Whole-genome sequencing of gentamicin-resistant Campylobacter coli isolated from U.S. retail meats reveals novel plasmid-mediated aminoglycoside resistance genes	Antimicrobial Agents and Chemotherapy	Antimicrob.Agents Chemother.	2013	NA	57	11	5398	5405	*antibiotic resistance;article;bacterial strain;bacterium isolation;bioinformatics;*Campylobacter coli;chicken meat;gene sequence;genome analysis;meat;nonhuman;phylogeny;plasmid;priority journal;pulsed field gel electrophoresis;single nucleotide polymorphism;United States;*aminoglycoside;*gentamicin;kanamycin;streptomycin;streptothricin;tetracycline	Aminoglycoside resistance in Campylobacter has been routinely monitored in the United States in clinical isolates since 1996 and in retail meats since 2002. Gentamicin resistance first appeared in a single human isolate of Campylobacter coli in 2000 and in a single chicken meat isolate in 2007, after which it increased rapidly to account for 11.3% of human isolates and 12.5% of retail isolates in…	ID: 370058684; M1: (Chen, Mukherjee, Hoffmann, Young, Abbott, Davidson, McDermott, Zhao) Office of Research, Center for Veterinary Medicine, U.S. Food and Drug Administration, Laurel, MD, United States; M1: (Kotewicz, Luo, Allard) Center for Food Safety and Applied Nutrition, U.S. Food and Drug Administration, College Park, MD, United States	American Society for Microbiology (1752 N Street N.W., Washington DC 20036-2904, United States)	United States	NA	0066-4804; 1098-6596	Y. Chen, Office of Research, Center for Veterinary Medicine, U.S. Food and Drug Administration, Laurel, MD, United States. E-mail: yuansha.chen@fda.hhs.gov	English	http://aac.asm.org/content/57/11/5398.full.pdf+html; http://ovidsp.ovid.com/ovidweb.cgi?T=JS&PAGE=reference&D=emed14&NEWS=N&AN=370058684	http://dx.doi.org/10.1128/AAC.00669-13
AMR in food	N/A	Chen,Zhengquan;Bai,Jie;Wang,Shaojun;Zhang,Xibin;Zhan,Zeqiang;Shen,Haiyan;Zhang,Hongxia;Wen,Junping;Gao,Yuan;Liao,Ming;Zhang,Jianmin	Prevalence, Antimicrobial Resistance, Virulence Genes and Genetic Diversity of Salmonella Isolated from Retail Duck Meat in Southern China	Microorganisms	Microorganisms	2020	20200321	8	3	NA	NA	NA	Salmonella is an important cause of foodborne diseases. This study was undertaken to investigate the prevalence, serotype distribution, antimicrobial resistance, virulence genes, and genetic diversity of Salmonella isolates recovered from fresh duck meat obtained from retail markets in Southern China. In total, 365 samples of fresh duck meat were collected from retail markets in six different cit…	ID: 32245148; M2: Chen, Zhengquan. National and Regional Joint Engineering Laboratory for Medicament of Zoonoses Prevention and Control, Guangdong Laboratory for Lingnan Modern Agriculture, Key Laboratory of Zoonoses, Ministry of Agriculture, Key Laboratory of Zoonoses Prevention and Control of Guangdong Province, College of Veterinary Medicine, South China Agricultural University, Guangzhou 5106…	NA	Switzerland	NA	2076-2607; 2076-2607	NA	NA	http://ovidsp.ovid.com/ovidweb.cgi?T=JS&PAGE=reference&D=pmnm&NEWS=N&AN=32245148	https://dx.doi.org/10.3390/microorganisms8030444
AMR in food	N/A	Cheong,Hui-Ting;Chew,Choy-Hoong;Ho,Wai-Yew;Choo,Quok-Cheong	beta-lactamase gene blaSHV detected in bacteria isolated from retail sushi in Kampar, Malaysia	Biomedical Research (India)	Biomed.Res.	2014	NA	25	1	25	31	antibiotic sensitivity;article;*bacterial gene;bacterium colony;bacterium culture;bacterium identification;*bacterium isolation;controlled study;DNA extraction;*food;food analysis;gene amplification;gene identification;Gram negative bacterium;Malaysia;nonhuman;polymerase chain reaction;amikacin;ampicillin;bacterial DNA/ec Endogenous Compound];ceftriaxone;chloramphenicol;tetracycline;trimethoprim;…	Increasing prevalence of multi-antibiotic resistant bacteria in humans is a major concern for public health. The widespread use of antimicrobial agents in plant production, animals and food production has created a reservoir of resistant bacteria with resistance genes that can be transmitted to humans through foodborne route. Hence, the priority of this study was to isolate and characterize multi…	ID: 370490904; M1: (Cheong, Chew) Department of Biomedical Science, Universiti Tunku Abdul Rahman, Jalan Universiti, Bandar Barat, 31900 Kampar, Perak, Malaysia; M1: (Ho) Department of Science and Engineering, Centre for Foundation Studies, Universiti Tunku Abdul Rahman, Jalan Universiti, Bandar Barat, 31900 Kampar, Perak, Malaysia; M1: (Choo) Department of Biological Science, Universiti Tunku Ab…	Scientific Publishers of India (87- Greater Azad Enclave, Aligarh 202002, India)	India	NA	0970-938X	C.-H. Chew, Department of Biomedical Science, Universiti Tunku Abdul Rahman, Jalan Universiti, Bandar Barat, 31900 Kampar, Perak, Malaysia	English	http://biomedres.info/yahoo_site_admin/assets/docs/19-23-Romeo_2.326120640.pdf; http://ovidsp.ovid.com/ovidweb.cgi?T=JS&PAGE=reference&D=emed15&NEWS=N&AN=370490904	NA
AMR in food	N/A	Choi,Ah-Rang;Kim,Wang June;Kang,Seok-Seong;Patra,Jayanta Kumar	Antagonistic activities and probiotic potential of lactic acid bacteria derived from a plant-based fermented food	Frontiers in Microbiology	Front.Microbiol.	2018	NA	9	NA	1963	NA	*antagonist potency;antibiotic resistance;antibiotic sensitivity;*antimicrobial activity;article;bacterial growth;bacterium adherence;cell adhesion assay;cell aggregation;cell culture;controlled study;Escherichia coli;fermented product;food poisoning;gastrointestinal transit;growth inhibition;HT-29 cell line;human;human cell;*kimchi;*lactic acid bacterium;Lactobacillus curvatus;minimum inhibitory…	In this study, antagonistic activities and probiotic potential of lactic acid bacteria (LAB) derived from a plant-based fermented food, kimchi, were demonstrated. The cell free supernatants (CFS) from Lactobacillus curvatus KCCM 43119, Leuconostoc mesenteroides KCCM 43060, Weissella cibaria KCTC 3746, and W. koreensis KCCM 41517 completely inhibited the growth of foodborne pathogenic bacteria, wh…	ID: 623685360; M1: (Choi, Kim, Kang) Department of Food Science and Biotechnology, College of Life Science and Biotechnology, Dongguk University-Seoul, Goyang, South Korea; M1: (Patra) Research Institute of Biotechnology and Medical Converged Science, Dongguk University-Seoul, Goyang, South Korea	Frontiers Media S.A. (E-mail: info@frontiersin.org)	Switzerland	NA	1664-302X (electronic); 1664-302X	W.J. Kim, Department of Food Science and Biotechnology, College of Life Science and Biotechnology, Dongguk University-Seoul, Goyang, South Korea. E-mail: wjkim@dongguk.edu	English	https://www.frontiersin.org/articles/10.3389/fmicb.2018.01963/full; http://ovidsp.ovid.com/ovidweb.cgi?T=JS&PAGE=reference&D=emed19&NEWS=N&AN=623685360	http://dx.doi.org/10.3389/fmicb.2018.01963
AMR in food	N/A	Choi,Dasom;Chon,Jung-Whan;Kim,Hong-Seok;Kim,Dong-Hyeon;Lim,Jong-Soo;Yim,Jin-Hyeok;Seo,Kun-Ho	Incidence, Antimicrobial Resistance, and Molecular Characteristics of Nontyphoidal Salmonella Including Extended-Spectrum beta-Lactamase Producers in Retail Chicken Meat	Journal of food protection	J.Food Prot.	2015	NA	78	11	1932	1937	analysis;animal;antibiotic resistance;chicken;economics;enzymology;food contamination;genetics;human;incidence;isolation and purification;meat;metabolism;*microbiology;multilocus sequence typing;prevalence;product safety;Salmonella;South Korea;antiinfective agent/pd Pharmacology];bacterial protein;beta lactamase;*drug effects;*statistics and numerical data	The present study was undertaken to determine the prevalence of Salmonella in 100 chicken carcass samples from five integrated broiler operation brands in Korea. Serotypes, antibiotic resistance patterns, extended-spectrum beta-lactamase (ESBL) genotype, and clonal divergence using multilocus sequence typing of the isolated strains were analyzed. A total of 42 chicken samples were contaminated wi…	ID: 610898114; M1: (Choi) Center for Food Safety, College of Veterinary Medicine, Konkuk University, Hwayang-dong, Gwangjin-gu, Seoul 143-701, Republic of Korea; M1: (Chon) U.S. Food and Drug Administration, National Center for Toxicological Research, Division of Microbiology, Jefferson, Arkansas 72079, USA; M1: (Kim) Center for Food Safety, College of Veterinary Medicine, Konkuk University, Hway…	NA	United States	NA	1944-9097 (electronic); 1944-9097	NA	English	http://ovidsp.ovid.com/ovidweb.cgi?T=JS&PAGE=reference&D=emed16&NEWS=N&AN=610898114	http://dx.doi.org/10.4315/0362-028X.JFP-15-145
AMR in food	N/A	Chotinantakul K.;Woottisin S.;Okada S.	The Emergence of CTX-M-55 in Extended-Sectrum beta-Lactamase-Producing Escherichia coli from Vegetables Sold in Local Markets of Northern Thailand	Japanese journal of infectious diseases	Jpn.J.Infect.Dis.	2022	NA	75	3	296	301	antibiotic resistance;article;bacterial strain;bacterium isolate;commensal Escherichia coli;*Escherichia coli;gene transfer;human;nonhuman;pandemic;prevalence;Thailand;*vegetable;*beta lactamase/ec Endogenous Compound];clonidine;extended spectrum beta lactamase/ec Endogenous Compound]	Extended-spectrum beta-lactamase (ESBL)-producing Escherichia coli is spreading worldwide and poses a public health issue. Assessing their presence in the environment and food chain products would elucidate the pathway of their foodborne transmission. Here, we investigated the prevalence of ESBL-producing E. coli in fresh vegetables purchased from fresh markets in Chiang Rai, Thailand. Overall, 8…	ID: 2016956501; M1: (Chotinantakul, Woottisin) School of Medicine, Mae Fah Luang University, Chiang Rai, Thailand; M1: (Okada) Division of Hematopoiesis, Joint Research Center for Human Retrovirus Infection & Graduate, School of Medical Sciences, Kumamoto University, Kumamoto, Japan	National Institute of Health	Japan	NA	1344-6304; 1884-2836	S. Okada, Division of Hematopoiesis, Joint Research Center for Human Retrovirus Infection & Graduate, School of Medical Sciences, Kumamoto University, 2-2-1 Honjo, Chuo-ku, Kumamoto 860-0811, Japan. E-mail: okadas@kumamoto-u.ac.jp	English	https://www.jstage.jst.go.jp/article/yoken/75/3/75_JJID.2021.139/_pdf; http://ovidsp.ovid.com/ovidweb.cgi?T=JS&PAGE=reference&D=emexa&NEWS=N&AN=2016956501	https://dx.doi.org/10.7883/yoken.JJID.2021.139
AMR in food	N/A	Chotinantakul,Kamonnaree;Chansiw,Nittaya;Okada,Seiji	Biofilm formation and transfer of a streptomycin resistance gene in enterococci from fermented pork	Journal of global antimicrobial resistance	J Glob Antimicrob Resist	2020	20200424	22	NA	434	440	Animals;Anti-Bacterial Agents/pd Pharmacology];Biofilms;Drug Resistance, Bacterial;Enterococcus/ge Genetics];Humans;*Pork Meat;*Red Meat;Streptomycin/pd Pharmacology];Swine	OBJECTIVES: Multidrug-resistant (MDR) enterococci are found extensively in food samples. This study characterized the phenotypic virulence factors and the ability of horizontal gene transfer of a streptomycin resistance gene among enterococci isolated from fermented pork., METHODS: Thirty-six MDR enterococci were subjected to screening of gelatinase, biofilm formation at various temperatures (4 d…	ID: 32339850; Erratum in (EIN); M2: Chotinantakul, Kamonnaree. School of Medicine, Mae Fah Luang University, Chiang Rai, Thailand.; M2: Chansiw, Nittaya. School of Medicine, Mae Fah Luang University, Chiang Rai, Thailand.; M2: Okada, Seiji. Division of Hematopoiesis, Joint Research Center for Human Retrovirus Infection & Graduate School of Medical Sciences, Kumamoto University, 2-2-1 Honjo, Chuo-…	NA	Netherlands	Erratum in: J Glob Antimicrob Resist. 2020 Dec;23:473; PMID: 33357978 https://www.ncbi.nlm.nih.gov/pubmed/33357978]	2213-7173; 2213-7165	NA	NA	http://ovidsp.ovid.com/ovidweb.cgi?T=JS&PAGE=reference&D=mesx&NEWS=N&AN=32339850	https://dx.doi.org/10.1016/j.jgar.2020.04.016
AMR in food	N/A	Christensen,Erin A.;Matthews,Karl R.;Joho,Kim	Secondary transfer and expression of vanA in enterococcus faecium derived from a commensal vancomycin-susceptible enterococcus faecium multi-component food isolate	Microbial Drug Resistance	Microb.Drug Resist.	2011	NA	17	3	369	376	article;bacterial strain;bacterium isolate;controlled study;Enterococcus faecalis;*Enterococcus faecium;food contamination;human;nonhuman;priority journal;protein expression;protein transport;reverse transcription polymerase chain reaction;RNA isolation;*vancomycin resistant Enterococcus;*bacterial protein;streptogramin;unclassified drug;vancomycin;*protein vana	We investigated the potential for vancomycin-susceptible Enterococcus (VSE) from multi-component salads to disseminate vanA from four clinical vancomycin-resistant enterococci to 14 streptogramin-resistant enterococci (SRE) of food and animal origin. Strains were selected from a previous study based on the presence of streptogramin susceptibility and/or vanA, vanB, vatD, vatE, agg, cpd, and gelE …	ID: 362451060; M1: (Christensen, Matthews) Department of Food Science, Rutgers University, New Brunswick, NJ 08901, United States; M1: (Joho) Robert Wood Johnson University Hospital, New Brunswick, NJ, United States	Mary Ann Liebert Inc. (140 Huguenot Street, New Rochelle NY 10801-5215, United States)	United States	NA	1076-6294; 1931-8448	K.R. Matthews, Department of Food Science, Rutgers University, New Brunswick, NJ 08901, United States. E-mail: matthews@aesop.rutgers.edu	English	http://ovidsp.ovid.com/ovidweb.cgi?T=JS&PAGE=reference&D=emed12&NEWS=N&AN=362451060	http://dx.doi.org/10.1089/mdr.2010.0072
AMR in food	N/A	Clemente L.;Leao C.;Moura L.;Albuquerque T.;Amaro A.	Prevalence and characterization of ESBL/AmpC producing escherichia coli from fresh meat in Portugal	Antibiotics	Antibiotics	2021	NA	10	11	1333	NA	Acinetobacter baumannii;antibiotic resistance;antibiotic sensitivity;article;bacterium isolation;controlled study;DNA extraction;*Escherichia coli;gene;integron;Klebsiella pneumoniae;*meat;MIC50;MIC90;multiplex polymerase chain reaction;nonhuman;phenotype;plasmid;Portugal;poultry;*prevalence;public health;Sanger sequencing;ampicillin;azithromycin;aztreonam;carbapenemase;cefepime;cefotaxime;ceftaz…	The present study aimed to characterize the extended-spectrum beta-lactamases and plasmid-mediated AmpC beta-lactamases (ESBL/PMAbeta) among Escherichia coli producers isolated from beef, pork, and poultry meat collected at retail, in Portugal. A total of 638 meat samples were collected and inoculated on selective medium for the search of E. coli resistant to 3rd generation cephalosporins. Isolat…	ID: 2014479894; M1: (Clemente, Leao, Moura, Albuquerque, Amaro) Laboratory of Bacteriology and Mycology, National Reference Laboratory of Animal Health, INIAV-National Institute of Agrarian and Veterinary Research, Oeiras 2780-157, Portugal; M1: (Clemente) CIISA-Centre for Interdisciplinary Research in Animal Health, Faculty of Veterinary Science, University of Lisbon, Lisbon 1300-477, Portugal; …	MDPI	Switzerland	NA	2079-6382 (electronic); 2079-6382	L. Clemente, Laboratory of Bacteriology and Mycology, National Reference Laboratory of Animal Health, INIAV-National Institute of Agrarian and Veterinary Research, Oeiras 2780-157, Portugal. E-mail: lurdes.clemente@iniav.pt	English	https://www.mdpi.com/2079-6382/10/11/1333/pdf; http://ovidsp.ovid.com/ovidweb.cgi?T=JS&PAGE=reference&D=emexa&NEWS=N&AN=2014479894	http://dx.doi.org/10.3390/antibiotics10111333
AMR in food	N/A	Clemente,Lurdes;Correia,Ivone;Themudo,Patricia;Albuquerque,Teresa;Manageiro,Vera;Jones-Dias,Daniela;Ferreira,Eugenia;Canica,Manuela;Geraldes,Margarida;Matos,Filipa;Almendra,Claudia	Antimicrobial susceptibility and oxymino-beta-lactam resistance mechanisms in Salmonella enterica and Escherichia coli isolates from different animal sources	Research in microbiology	Res.Microbiol.	2015	NA	166	7	574	583	*antibiotic resistance;*antibiotic sensitivity;article;bacterial gene;bacterium isolate;broiler;controlled study;drug screening;*Escherichia coli;food;food chain;gene expression;human;integron;minimum inhibitory concentration;nonhuman;Portugal;priority journal;reservoir;Salmonella;*Salmonella enterica;serotype;wild type;ampicillin/an Drug Analysis];ampicillin/cr Drug Concentration];ampicillin/pd …	The impact of extended-spectrum beta-lactamases (ESBLs) and plasmid-mediated AmpC beta-lactamases (PMAbetas) of animal origin has been a public health concern. In this study, 562 Salmonella enterica and 598 Escherichia coli isolates recovered from different animal species and food products were tested for antimicrobial resistance. Detection of ESBL-, PMAbeta-, plasmid-mediated quinolone resistanc…	ID: 605754765; M1: (Clemente, Correia, Themudo, Albuquerque) INIAV - National Institute for Agrarian and Veterinary Research, Microbiology and Mycology Laboratory, Estrada de Benfica, 701, Lisbon 1549-011, Portugal; M1: (Manageiro, Jones-Dias, Ferreira, Canica) National Reference Laboratory of Antibiotic Resistances and Healthcare Associated Infections, Department of Infectious Diseases, National…	Elsevier Masson s.r.l	France	NA	0923-2508; 1769-7123	M. Canica, National Reference Laboratory of Antibiotic Resistances and Healthcare Associated Infections, Department of Infectious Diseases, National Institute of Health Dr. Ricardo Jorge, Av. Padre Cruz, Lisbon 1649-016, Portugal. E-mail: manuela.canica@insa.min-saude.pt	English	http://www.elsevier.com/wps/find/journaldescription.cws_home/522493/description#description; http://ovidsp.ovid.com/ovidweb.cgi?T=JS&PAGE=reference&D=emed16&NEWS=N&AN=605754765	http://dx.doi.org/10.1016/j.resmic.2015.05.007
AMR in food	N/A	Cohen Stuart,James;van den Munckhof,Thijs;Voets,Guido;Scharringa,Jelle;Fluit,Ad;Hall,Maurine Leverstein-Van	Comparison of ESBL contamination in organic and conventional retail chicken meat	International journal of food microbiology	Int.J.Food Microbiol.	2012	20120103	154	3	212	4	Animals;Bacterial Load;*Chickens/mi Microbiology];Escherichia coli/ge Genetics];*Escherichia coli/ip Isolation & Purification];Food Contamination;*Meat/mi Microbiology];Netherlands;Organic Agriculture/sn Statistics & Numerical Data];Prevalence;beta-Lactam Resistance/ge Genetics];*beta-Lactam Resistance;beta-Lactamases	Contamination of retail chicken meat by Extended Spectrum Beta-Lactamase (ESBL) producing bacteria likely contributes to the increasing incidence of infections with these bacteria in humans. This study aimed to compare the prevalence and load of ESBL positive isolates between organic and conventional retail chicken meat samples, and to compare the distribution of ESBL genes, strain genotypes and …	ID: 22260927; M2: Cohen Stuart, James. Department of Medical Microbiology, University Medical Center Utrecht, The Netherlands. j.cohenstuart@umcutrecht.nl; M1: avj, 8412849	NA	Netherlands	NA	1879-3460; 0168-1605	NA	NA	http://ovidsp.ovid.com/ovidweb.cgi?T=JS&PAGE=reference&D=med9&NEWS=N&AN=22260927	https://dx.doi.org/10.1016/j.ijfoodmicro.2011.12.034
AMR in food	N/A	Comerlato C.B.;Prichula J.;Siqueira F.M.;Ritter A.C.;Varela A.P.M.;Mayer F.Q.;Brandelli A.	Genomic analysis of Enterococcus durans LAB18S, a potential probiotic strain isolated from cheese	Genetics and Molecular Biology	Genet.Mol.Biol.	2022	NA	45	1	e20210201	NA	antibiotic resistance;antimicrobial activity;article;*bacterial strain;bacterium isolate;bile;cell viability;*cheese;controlled study;drug formulation;*Enterococcus;*Enterococcus durans;genetic analyzer;human;metabolism;nonhuman;*pH;plasmid;salt tolerance;endogenous compound;oligosaccharide;*prebiotic agent;*probiotic agent;selenium;*selenoprotein	Gut microbiota exerts a fundamental role in human health and increased evidence supports the beneficial role of probiotic microorganisms in the maintenance of intestinal health. Enterococcus durans LAB18S was previously isolated from soft cheese and showed some desirable in vitro probiotic properties, for that reason its genome was sequenced and evaluated for genes that can be relevant for probio…	ID: 2015835353; M1: (Comerlato, Ritter, Brandelli) Universidade Federal do Rio Grande do Sul, Departamento de Ciencia de Alimentos, Laboratorio de Bioquimica e Microbiologia Aplicada, RS, Porto Alegre, Brazil; M1: (Prichula) Universidade Federal de Ciencias da Saude de Porto Alegre, Laboratorio de cocos Gram-positivos, RS, Porto Alegre, Brazil; M1: (Siqueira) Universidade Federal do Rio Grande do…	Brazilian Journal of Genetics	Brazil	NA	1415-4757; 1678-4685	A. Brandelli, Universidade Federal do Rio Grande do Sul, Departamento de Ciencia de Alimentos, Laboratorio de Bioquimica e Microbiologia Aplicada, Av. Bento Goncalves 9500, RS, Porto Alegre 91501-970, Brazil. E-mail: abrand@ufrgs.br	English	https://www.scielo.br/j/gmb/a/63zGb6B5qvTWcqXqsBSw3bF/?lang=en&format=pdf; http://ovidsp.ovid.com/ovidweb.cgi?T=JS&PAGE=reference&D=emexa&NEWS=N&AN=2015835353	https://dx.doi.org/10.1590/1678-4685-GMB-2021-0201
AMR in food	N/A	Comunian,Roberta;Daga,Elisabetta;Dupre,Ilaria;Paba,Antonio;Devirgiliis,Chiara;Piccioni,Valeria;Perozzi,Giuditta;Zonenschain,Daniela;Rebecchi,Annalisa;Morelli,Lorenzo;De Lorentiis,Angela;Giraffa,Giorgio	Susceptibility to tetracycline and erythromycin of Lactobacillus paracasei strains isolated from traditional Italian fermented foods	International journal of food microbiology	Int.J.Food Microbiol.	2010	20091203	138	2021-01-02	151	6	*Anti-Bacterial Agents/pd Pharmacology];Colony Count, Microbial;Consumer Product Safety;DNA, Bacterial/an Analysis];Dose-Response Relationship, Drug;*Drug Resistance, Bacterial/ge Genetics];Erythromycin/pd Pharmacology];Fermentation;*Food Contamination/an Analysis];Food Microbiology;*Gene Transfer, Horizontal;Humans;Italy;*Lactobacillus/de Drug Effects];Lactobacillus/ge Genetics];Microbial Sensit…	The aim of this study was to evaluate the susceptibility of 197 isolates of Lactobacillus paracasei, isolated from Italian fermented products coming from different geographical areas, to tetracycline and erythromycin, two antimicrobials widely used in clinical and animal therapy. Isolation media were supplemented with antibiotics according to the microbiological breakpoints (BPs) defined by Europ…	ID: 20005592; M2: Comunian, Roberta. AGRIS Sardegna, Dipartimento per la Ricerca nelle Produzioni Animali, Olmedo (SS), Italy. rcomunian@agrisricerca.it; M1: avj, 8412849	NA	Netherlands	NA	1879-3460; 0168-1605	NA	NA	http://ovidsp.ovid.com/ovidweb.cgi?T=JS&PAGE=reference&D=med8&NEWS=N&AN=20005592	https://dx.doi.org/10.1016/j.ijfoodmicro.2009.11.018
AMR in food	N/A	Cook,Angela;Mcewen,Scotta;Reid-Smith,Richard;Irwin,Rebecca J.;Young,Virginia;Ribble,Carl	Antimicrobial resistance in Campylobacter, Salmonella, and Escherichia coli isolated from retail grain-fed veal meat from Southern Ontario, Canada	Journal of food protection	J.Food Protection	2011	NA	74	8	1245	1251	animal;animal husbandry;*antibiotic resistance;article;bacterial count;*Campylobacter;Canada;cattle;dose response;drug effect;*Escherichia coli;food contamination/an Drug Analysis];human;*meat;methodology;microbiological examination;microbiology;prevalence;product safety;*Salmonella;*antiinfective agent/pd Pharmacology]	This study estimated the prevalence of Salmonella, Campylobacter, and Escherichia coli isolates in fresh retail grain-fed veal obtained in Ontario, Canada. The prevalence and antimicrobial resistance patterns were examined for points of public health significance. Veal samples (n = 528) were collected from February 2003 through May 2004. Twenty-one Salmonella isolates were recovered from 18 (4%) …	ID: 362324080; M1: (Cook) Laboratory for Foodborne Zoonoses, Public Health Agency of Canada, 120-255 Woodlawn Road West, Guelph, ON N1H 8J1, Canada; M1: (Cook, Reid-Smith, Mcewen, Ribble) Department of Population Medicine, Ontario Veterinary College, University of Guelph, Guelph, ON N1G 1P7, Canada; M1: (Reid-Smith, Irwin, Young) Laboratory for Foodborne Zoonoses, Public Health Agency of Canada, …	IAMFES (6200 Aurora Avenue, Suite 200W, Des Moines IA 50322-3863, United States)	United States	NA	0362-028X	A. Cook, Laboratory for Foodborne Zoonoses, Public Health Agency of Canada, 120-255 Woodlawn Road West, Guelph, ON N1H 8J1, Canada. E-mail: angela.cook@phac-aspc.gc.ca	English	http://docserver.ingentaconnect.com/deliver/connect/iafp/0362028x/v74n8/s4.pdf?expires=1312938035&id=63913421&titleid=5200021&accname=Elsevier+Science&checksum=4B328BA392DB8D54BF35862CF07CBB25; http://ovidsp.ovid.com/ovidweb.cgi?T=JS&PAGE=reference&D=emed12&NEWS=N&AN=362324080	http://dx.doi.org/10.4315/0362-028X.JFP-10-483
AMR in food	N/A	Cook,Angela;Reid-Smith,Richard;Irwin,Rebecca J.;McEwen,Scott A.;Young,Virginia;Butt,Kelly;Ribble,Carl	Antimicrobial resistance in Escherichia coli isolated from retail milk-fed veal meat from Southern Ontario, Canada	Journal of food protection	J.Food Prot.	2011	NA	74	8	1328	1333	animal;animal food;animal husbandry;*antibiotic resistance;article;bacterial count;Canada;cattle;dose response;*Escherichia coli;*food contamination/an Drug Analysis];growth, development and aging;human;isolation and purification;*meat;microbiological examination;microbiology;*milk;multidrug resistance;prevalence;antiinfective agent/pd Pharmacology]	This study estimated the prevalence of Escherichia coli isolates in fresh retail milk-fed veal scallopini pieces obtained from grocery stores in Ontario, Canada. In addition, the prevalence and antimicrobial resistance patterns were examined for points of public health significance. One hundred fifty-three milk-fed veal samples were collected over the course of two sampling phases, January to May…	ID: 362774042; M1: (Cook) Laboratory for Foodborne Zoonoses, Public Health Agency of Canada, 120-255 Woodlawn Road West, Guelph, Ontario, Canada N1H 8J1.	NA	United States	NA	1944-9097 (electronic); 1944-9097	A. Cook, Laboratory for Foodborne Zoonoses, Public Health Agency of Canada, 120-255 Woodlawn Road West, Guelph, Ontario, Canada N1H 8J1.	English	http://ovidsp.ovid.com/ovidweb.cgi?T=JS&PAGE=reference&D=emed12&NEWS=N&AN=362774042	NA
AMR in food	N/A	Costa,Renata Albuquerque;Araujo,Rayza Lima;Vieira,Regine Helena Silva dos Fernandes	Raw tropical oysters as vehicles for multidrug-resistant Vibrio parahaemolyticus	Revista do Instituto de Medicina Tropical de Sao Paulo	Rev.Inst.Med.Trop.Sao Paulo	2015	NA	57	3	193	196	animal tissue;antibiotic sensitivity;article;bacterial strain;*bacterium carrier;biochemical analysis;Brazil;Crassostrea rhizophorae;disk diffusion;*food intake;inhibition zone;*multidrug resistance;nonhuman;*oyster;plasmid;public health;*Vibrio parahaemolyticus;ampicillin;chloramphenicol;ciprofloxacin;erythromycin;gentamicin;nalidixic acid;penicillin G;tetracycline;vancomycin	The following study aimed to determine the antimicrobial susceptibility profile of Vibrio parahaemolyticus strains from fresh and frozen oysters Crassostrea rhizophorae sold in Fortaleza-Brazil. An antibiogram was performed on 87 isolates using nine antibiotics: gentamicin (Gen 10 mug), ampicillin (Amp 10 mug), penicillin G (Pen 10U), ciprofloxacin (Cip 5 mug), chloramphenicol (Chl 30 mug), nalid…	ID: 605346042; M1: (Costa, Araujo, Vieira) Sea Science Institute, Federal University of Ceara, Av. Abolicao 3207, Fortaleza, Ceara 60165-081, Brazil; M1: (Costa, Araujo, Vieira) Engineering Fishing Department, Federal University of Ceara, Campus do Pici, 827 and 840, Fortaleza, Ceara 60356-000, Brazil	Instituto de Medicina Tropical de Sao Paulo (E-mail: revimtsp@edu.usp.br)	Brazil	Ostras tropicais cruas como fonte de Vibrio parahaemolyticus multirresistentes	0036-4665; 1678-9946	R.A. Costa, Sea Science Institute, Federal University of Ceara, Av. Abolicao 3207, Fortaleza, Ceara 60165-081, Brazil. E-mail: renata.albuq@gmail.com	English	http://www.scielo.br/pdf/rimtsp/v57n3/0036-4665-rimtsp-57-03-0193.pdf; http://ovidsp.ovid.com/ovidweb.cgi?T=JS&PAGE=reference&D=emed16&NEWS=N&AN=605346042	http://dx.doi.org/10.1590/S0036-46652015000300002
AMR in food	N/A	Costa,Renata G.;Festivo,Marcia L.;Araujo,Maiara S.;Reis,Eliane M. F.;Lazaro,Norma S.;Rodrigues,Dalia P.	Antimicrobial susceptibility and serovars of salmonella circulating in commercial poultry carcasses and poultry products in Brazil	Journal of food protection	J.Food Prot.	2013	NA	76	12	2011	7	Animals;*Anti-Bacterial Agents/pd Pharmacology];Brazil;Colony Count, Microbial;Drug Resistance, Bacterial;*Drug Resistance, Multiple, Bacterial;Food Microbiology;Humans;Microbial Sensitivity Tests;Minnesota;*Poultry/mi Microbiology];Poultry Products/mi Microbiology];Public Health;Salmonella/cl Classification];*Salmonella/de Drug Effects];Salmonella/ip Isolation & Purification];Salmonella Food Poi…	Antimicrobial resistance was evaluated for 12,582 strains of Salmonella isolated by public and private laboratories from commercial poultry carcasses and poultry products from different regions in Brazil between 2007 and 2011. These isolates were submitted unsolicited to the National Reference Laboratory for Bacterial Enteroinfections, Oswaldo Cruz Institute, Oswaldo Cruz Foundation, Rio de Janei…	ID: 24290674; M2: Costa, Renata G. National Reference Laboratory for Bacterial Enteroinfections, Oswaldo Cruz Institute, Oswaldo Cruz Foundation, Avenida Brasil, 4365-CEP 21040-900, Rio de Janeiro, Brazil; Technology Institute, Federal Rural University of Rio de Janeiro, Brazil BR 465-CEP 23890-000, Km 7, Seropedica, Rio de Janeiro, Brazil. renata@ioc.fiocruz.br.; M1: c48, 7703944	NA	United States	NA	1944-9097; 0362-028X	NA	NA	http://ovidsp.ovid.com/ovidweb.cgi?T=JS&PAGE=reference&D=med10&NEWS=N&AN=24290674	https://dx.doi.org/10.4315/0362-028X.JFP-13-164
AMR in food	N/A	Crago,B.;Ferrato,C.;Drews,S. J.;Louie,M.;Tyrrell,G.;Svenson,L. W.	Prevalence of Staphylococcus aureus and methicillin-resistant S. aureus (MRSA) in food samples associated with foodborne illness in Alberta, Canada from 2007 to 2010	Food Microbiology	Food Microbiol.	2012	NA	32	1	202	205	article;Canada/ep Epidemiology];dairy product;drug effect;*food contamination/an Drug Analysis];*food poisoning/ep Epidemiology];genetics;human;isolation and purification;meat;*methicillin resistant Staphylococcus aureus;microbiology;*Staphylococcus aureus;*Staphylococcus infection/ep Epidemiology];antiinfective agent/pd Pharmacology]	Consumption of foods containing Staphylococcus aureus can cause severe gastro-intestinal illness. Given the fact that over the past decade, Canada has seen increasing rates of methicillin-resistant S. aureus (MRSA) carriage and infection, the objective of this study was to investigate the impact of methicillin-susceptible S. aureus (MSSA) and MRSA on foodborne illness in Alberta, Canada. Between …	ID: 52048491; M1: (Crago, Drews, Louie) Department of Microbiology, Immunology and Infectious Diseases, University of Calgary, 3330 Hospital Dr. N.W., Calgary, AB, Canada; M1: (Ferrato, Drews, Tyrrell, Louie) Provincial Laboratory for Public Health, Alberta Health Services, 3030 Hospital Dr. N.W., Calgary, AB, Canada; M1: (Tyrrell) Department of Laboratory Medicine and Pathology, University of Al…	Academic Press (24-28 Oval Road, London NW1 7DX, United Kingdom)	United Kingdom	NA	0740-0020; 1095-9998	M. Louie, Provincial Laboratory for Public Health, Alberta Heath Services, 3030 Hospital Dr. N.W., Calgary, AB, Canada. E-mail: marie.louie@albertahealthservices.ca	English	http://ovidsp.ovid.com/ovidweb.cgi?T=JS&PAGE=reference&D=emed13&NEWS=N&AN=52048491	http://dx.doi.org/10.1016/j.fm.2012.04.012
AMR in food	N/A	da Silva,Anderson Clayton;Rodrigues,Marjory Xavier;Silva,Nathalia Cristina Cirone	Methicillin-resistant Staphylococcus aureus in food and the prevalence in Brazil: a review	Brazilian journal of microbiology : [publication of the Brazilian Society for Microbiology]	Braz J Microbiol	2020	NA	51	1	347	356	animal;Brazil;drug effect;*food control;food poisoning;genetics;human;metabolism;*methicillin resistant Staphylococcus aureus;microbial sensitivity test;*microbiology;pathogenicity;*prevalence;Staphylococcus aureus;Staphylococcus infection/dt Drug Therapy];antiinfective agent/pd Pharmacology];*bacterial protein;meticillin/pd Pharmacology];oxacillin/pd Pharmacology];*penicillin binding protein;mec…	Foodborne diseases (FBD) occur worldwide and affect a large part of the population, being a cause of international concern among health authorities. Staphylococcus aureus can be transmitted by contaminated food, and it is one of the pathogens that most cause foodborne outbreaks in Brazil. Currently, this organism's ability in developing resistance to antibiotics is notorious; methicillin-resistan…	ID: 629732161; M1: (da Silva) Department of Food Science, Faculty of Food Engineering (FEA), University of Campinas (UNICAMP), Rua Monteiro Lobato, Campinas, Brazil; M1: (Rodrigues) Department of Population Medicine and Diagnostic Sciences, College of Veterinary, Medicine Cornell University, Campus Road, Ithaca, NY, USA; M1: (Silva) Department of Food Science, Faculty of Food Engineering (FEA), U…	NLM (Medline)	Brazil	NA	1678-4405 (electronic); 1678-4405	NA	English	http://ovidsp.ovid.com/ovidweb.cgi?T=JS&PAGE=reference&D=emed20&NEWS=N&AN=629732161	http://dx.doi.org/10.1007/s42770-019-00168-1
AMR in food	N/A	da Silva,Ligia V.;Chigbu,Paulinus;Ossai,Sylvia;Parveen,Salina	Antimicrobial and Genetic Profiles of Vibrio vulnificus and Vibrio parahaemolyticus Isolated From the Maryland Coastal Bays, United States	Frontiers in Microbiology	Front.Microbiol.	2021	NA	12	NA	676249	NA	agglutination test;article;bacterium isolate;*bay;Callinectes sapidus;controlled study;*genetic profile;genetic variability;*Maryland;multidrug resistance;nonhuman;pathogenicity;polymerase chain reaction;public health;pulsed field gel electrophoresis;*serotype;*Vibrio parahaemolyticus;*Vibrio vulnificus;*cefalotin;cefoxitin;ceftazidime;levofloxacin;piperacillin;piperacillin plus tazobactam;sultam…	Vibrio vulnificus and V. parahaemolyticus, found naturally in marine and estuarine environments, are the leading cause of seafood associated gastrointestinal illness and death. Consumption of improperly cooked crabs and handling of live crabs are potential routes of exposure to pathogenic bacteria such as V. vulnificus and V. parahaemolyticus. Little information is available on serotype genetic a…	ID: 635183866; M1: (da Silva, Chigbu, Parveen) Department of Natural Sciences, CREST Center for the Integrated Study of Coastal Ecosystem Processes and Dynamics, Mid-Atlantic Region, NOAA Living Marine Resources Cooperative Science Center, University of Maryland Eastern Shore, Princess Anne, MD, United States; M1: (Ossai, Parveen) Department of Agriculture, Food and Resource Sciences, Food and Ag…	Frontiers Media S.A	Switzerland	NA	1664-302X (electronic); 1664-302X	S. Parveen, Department of Natural Sciences, CREST Center for the Integrated Study of Coastal Ecosystem Processes and Dynamics, Mid-Atlantic Region, NOAA Living Marine Resources Cooperative Science Center, University of Maryland Eastern Shore, Princess Anne, MD, United States. E-mail: sparveen@umes.edu	English	https://www.frontiersin.org/journals/microbiology#; http://ovidsp.ovid.com/ovidweb.cgi?T=JS&PAGE=reference&D=emexb&NEWS=N&AN=635183866	http://dx.doi.org/10.3389/fmicb.2021.676249
AMR in food	N/A	Dahanayake,P. S.;Hossain,S.;Wickramanayake,M. V. K. S.;Heo,G. -J	Antibiotic and heavy metal resistance genes in Aeromonas spp. isolated from marketed Manila Clam (Ruditapes philippinarum) in Korea	Journal of applied microbiology	J.Appl.Microbiol.	2019	NA	127	3	941	952	*Aeromonas;Aeromonas caviae;Aeromonas hydrophila;Aeromonas salmonicida;Aeromonas veronii;ampicillin resistance;*antibiotic resistance;article;*bacterial gene;bacterial strain;bacterium isolate;bacterium isolation;broth dilution;controlled study;disk diffusion;*drug resistance;nonhuman;polymerase chain reaction;*Ruditapes philippinarum;tetracycline resistance;amikacin;ampicillin;*antibiotic agent;…	Aims: Manila clam (Ruditapes philippinarum) is one of the most popular seafood in Korea, owing to their unique taste and nutritional value. This study aimed to disclose the antibiotic and heavy metal resistance characteristics of Aeromonas spp. isolated from marketed Manila clam in Korea. Methods and Results: A total of 36 Aeromonas spp. strains were isolated and subjected to two tests: an antibi…	ID: 628481512; M1: (Dahanayake, Hossain, Wickramanayake, Heo) Veterinary Medical Center, College of Veterinary Medicine, Chungbuk National University, Cheongju 28644, South Korea	Blackwell Publishing Ltd	United Kingdom	NA	1364-5072; 1365-2672	G.-J. Heo, Veterinary Medical Center, College of Veterinary Medicine, Chungbuk National University, Cheongju 28644, South Korea. E-mail: gjheo@cbu.ac.kr	English	http://onlinelibrary.wiley.com/journal/10.1111/(ISSN)1365-2672; http://ovidsp.ovid.com/ovidweb.cgi?T=JS&PAGE=reference&D=emed20&NEWS=N&AN=628481512	http://dx.doi.org/10.1111/jam.14355
AMR in food	N/A	Dahanayake,P. S.;Hossain,S.;Wickramanayake,M. V. K. S.;Heo,G. -J;Wimalasena,S. H. M. P.	Manila clam (Ruditapes philippinarum) marketed in Korea as a source of vibrios harbouring virulence and beta-lactam resistance genes	Letters in applied microbiology	Lett.Appl.Microbiol.	2020	NA	71	1	46	53	antibiotic resistome;antibiotic sensitivity;article;*bacterial gene;*bacterial virulence;bacterium isolate;enzyme activity;*genetic resistance;nonhuman;phenotype;polymerase chain reaction;prevalence;*Ruditapes philippinarum;*Vibrio;Vibrio alginolyticus;Vibrio fluvialis;Vibrio parahaemolyticus;ampicillin;amylase/ec Endogenous Compound];*beta lactam/ec Endogenous Compound];cefalotin;colistin;collag…	Abstract: The present study assessed the occurrence, virulence determinants and antimicrobial susceptibility patterns of Vibrio spp. isolated from live Manila clam (Ruditapes philippinarum). A total of 31 Vibrio spp. including 27 V. diabolicus, two V. fluvialis, one V. alginolyticus and one V. antiquarius were isolated and identified. Phenotypic detection of DNase, lipase, phospholipase, amylase …	ID: 2003543438; M1: (Dahanayake, Hossain, Wickramanayake, Heo) Veterinary Medical Center and College of Veterinary Medicine, Chungbuk National University, Cheongju, South Korea; M1: (Wimalasena) Bio-Safety Research Institute and College of Veterinary Medicine, Chonbuk National University, Jeonju, South Korea	Blackwell Publishing Ltd	United Kingdom	NA	0266-8254; 1472-765X	G.-J. Heo, Veterinary Medical Center and College of Veterinary Medicine, Chungbuk National University, Cheongju, South Korea. E-mail: gjheo@cbu.ac.kr	English	http://onlinelibrary.wiley.com/journal/10.1111/(ISSN)1472-765X; http://ovidsp.ovid.com/ovidweb.cgi?T=JS&PAGE=reference&D=emed20&NEWS=N&AN=2003543438	http://dx.doi.org/10.1111/lam.13229
AMR in food	N/A	Dambrosio,Angela;Quaglia,Nicoletta Cristiana;Saracino,Mara;Lorusso,Vanessa;Malcangi,Maria;Montagna,Cosimo;Quinto,Marcello;Normanno,Giovanni	Microbiological quality of burrata cheese produced in puglia region: Southern italy	Journal of food protection	J.Food Protection	2013	NA	76	11	1981	1984	*aerobic bacterium;article;*cheese;*food contamination/an Drug Analysis];food control;human;hygiene;isolation and purification;Italy;microbiology;*product safety;quality control;standard	Burrata cheese is a popular typical Italian food product, produced in Puglia (an administrative region of southern Italy), and this study investigated the microbiological quality of 404 samples of this cheese. The samples were analyzed in order to quantify Escherichia coli and to detect the presence of Staphylococcus aureus, Salmonella spp., and Listeria monocytogenes. No sample exceeded the valu…	ID: 370427781; M1: (Dambrosio) Department of Emergency and Organ Transplant, Italy; M1: (Quaglia, Saracino, Lorusso) Doctoral School of Biosciences and Methodologies for Health, University of Bari Aldo Moro, SP Casamassima Km 3, 70010 Valenzano, Bari, Italy; M1: (Malcangi) Veterinarian-Specialist in Food Inspection, Bari, Italy; M1: (Montagna) ASL BA, Hygiene Service Veterinarian Assistance (S.I.…	International Association for Food Protection (6200 Aurora Avenue, Suite 200W, Des Moines IA 50322-2864, United States)	United States	NA	0362-028X	G. Normanno, Department of Science of Agriculture, Food and the Environment, University of Foggia, Via Napoli 22, 71122 Foggia, Italy. E-mail: g.normanno@unifg.it	English	http://docserver.ingentaconnect.com/deliver/connect/iafp/0362028x/v76n11/s24.pdf?expires=1386127025&id=76495657&titleid=5200021&accname=Elsevier+BV&checksum=9F62EFBAA5099C21E7107BDB6C4975E0; http://ovidsp.ovid.com/ovidweb.cgi?T=JS&PAGE=reference&D=emed14&NEWS=N&AN=370427781	http://dx.doi.org/10.4315/0362-028X.JFP-13-067
AMR in food	N/A	D'Amico,Dennis J.;Donnelly,Catherine W.	Characterization of staphylococcus aureus strains isolated from raw milk utilized in small-scale artisan cheese production	Journal of food protection	J.Food Protection	2011	NA	74	8	1353	1358	animal;antibiotic resistance;article;bacterium identification;cheese;drug effect;*food contamination/an Drug Analysis];food control;genetics;human;isolation and purification;microbiological examination;microbiology;*milk;*product safety;standard;*Staphylococcus aureus;United States;antiinfective agent/pd Pharmacology]	Staphylococcus aureus is an important agent of bacterial mastitis in milking animals and of foodborne intoxication in humans. The purpose of this study was to examine the genetic and phenotypic diversity, enterotoxigenicity, and antimicrobial resistance of S. aureus strains isolated from raw milk used for the production of artisan cheese in Vermont. Cross-tabulations revealed that the 16 ribotype…	ID: 362324096; M1: (D'Amico, Donnelly) Department of Nutrition and Food Sciences, University of Vermont, Burlington, VT 05405, United States	IAMFES (6200 Aurora Avenue, Suite 200W, Des Moines IA 50322-3863, United States)	United States	NA	0362-028X	D.J. D'Amico, Department of Nutrition and Food Sciences, University of Vermont, Burlington, VT 05405, United States. E-mail: dennis.damico@uvm.edu	English	http://docserver.ingentaconnect.com/deliver/connect/iafp/0362028x/v74n8/s20.pdf?expires=1312938234&id=63913458&titleid=5200021&accname=Elsevier+Science&checksum=D1563451BDEFAE65E1F528F2D7FF5CDB; http://ovidsp.ovid.com/ovidweb.cgi?T=JS&PAGE=reference&D=emed12&NEWS=N&AN=362324096	http://dx.doi.org/10.4315/0362-028X.JFP-10-533
AMR in food	N/A	Davies N.;Jorgensen F.;Willis C.;McLauchlin J.;Chattaway M.A.	Whole genome sequencing reveals antimicrobial resistance determinants (AMR genes) of Salmonella enterica recovered from raw chicken and ready-to-eat leaves imported into England between 2014 and 2019	Journal of applied microbiology	J.Appl.Microbiol.	2022	NA	133	4	2569	2582	animal experiment;*antibiotic resistance;article;Asia;bacterium isolate;*chicken;chromosome mutation;*England;gene mutation;genetic variability;multidrug resistance;nonhuman;*Salmonella enterica;serotype;South America;*whole genome sequencing;antiinfective agent;beta lactam;chloramphenicol;quinolone derivative;sulfonamide;tetracycline derivative;trimethoprim;genetic analyzer	Aims: To compare the antimicrobial resistance (AMR) genes in a genetically diverse group of Salmonella enterica recovered from foods imported into England between 2014 and 2018. Methods and Results: Whole genome sequence was used to detect AMR genes or chromosomal mutations associated with AMR in Salmonella recovered from edible leaves imported from Asia (n = 115) as compared to Salmonella (n = 2…	ID: 2018446861; M1: (Davies, Chattaway) Gastrointestinal Bacteria Reference Unit (GBRU), UK Health Security Agency, London, United Kingdom; M1: (Davies) Division of Infection and Immunity, University College London, London, United Kingdom; M1: (Jorgensen, Willis) Food Water and Environmental Microbiology Laboratory Porton, UK Health Security Agency, Salisbury, United Kingdom; M1: (McLauchlin) Foo…	John Wiley and Sons Inc	United Kingdom	NA	1364-5072; 1365-2672	M.A. Chattaway, Gastrointestinal Bacteria Reference Unit (GBRU), UK Health Security Agency, London, United Kingdom. E-mail: marie.chattaway@ukhsa.gov.uk	English	http://onlinelibrary.wiley.com/journal/10.1111/(ISSN)1365-2672; http://ovidsp.ovid.com/ovidweb.cgi?T=JS&PAGE=reference&D=emexb&NEWS=N&AN=2018446861	https://dx.doi.org/10.1111/jam.15728
AMR in food	N/A	de Aguiar F.R.M.;Rocha L.Q.;Barboza M.M.O.;Sampaio T.L.;Nogueira N.A.P.;de Menezes R.R.P.P.B.	Occurrence of methicillin-resistant Staphylococcus aureus (MRSA) in 'coalho' cheese produced in Brazil	The Journal of dairy research	J.Dairy Res.	2022	NA	NA	NA	1	4	agricultural land;antibiotic resistance;article;bacterium isolate;*Brazil;*cheese;city;consumer;contamination;controlled study;dairy industry;*dairy product;disk diffusion;human;major clinical study;methicillin resistance;*methicillin resistant Staphylococcus aureus;nonhuman;prevalence;*Staphylococcus aureus;toxic shock syndrome;beta lactamase;endogenous compound;*enterotoxin;oxacillin;penicillin…	The experiments reported in this research communication analysed the presence of methicillin-resistant Staphylococcus aureus (MRSA) in 112 samples of 'coalho' cheese, from 56 dairy producing farms in 28 cities in all mesoregions of the State of Ceara, Brazil. To assess antimicrobial resistance we also examined the presence of genes encoding enterotoxins and toxic shock syndrome toxin, as well as …	ID: 637312544; M1: (de Aguiar, Rocha) Department of Pharmaceutical Sciences, Federal University of Ceara, Fortaleza, Brazil; M1: (Barboza) Department of Biotechnology, Federal University of Ceara, Fortaleza, Brazil; M1: (Sampaio, Nogueira, de Menezes) Department of Clinical and Toxicological Analysis, Federal University of Ceara, Fortaleza, Brazil	NLM (Medline)	United Kingdom	NA	1469-7629 (electronic); 1469-7629	NA	English	http://ovidsp.ovid.com/ovidweb.cgi?T=JS&PAGE=reference&D=emexa&NEWS=N&AN=637312544	https://dx.doi.org/10.1017/S0022029922000073
AMR in food	N/A	de Alcantara Rodrigues,Isadora;Mano,Sergio Borges;Ferrari,Rafaela Gomes;Panzenhagen,Pedro Henrique Nunes;Conte-Junior,Carlos	Antimicrobial resistance genes in bacteria from animal-based foods	Advances in Applied Microbiology	Adv.Appl.Microbiol.	2020	NA	112	NA	143	183	*antibiotic resistance;aquaculture;*farm animal;nonhuman;public health	Antimicrobial resistance is a worldwide public health threat. Farm animals are important sources of bacteria containing antimicrobial resistance genes (ARGs). Although the use of antimicrobials in aquaculture and livestock has been reduced in several countries, these compounds are still routinely applied in animal production, and contribute to ARGs emergence and spread among bacteria. ARGs are tr…	ID: 2005977805; M1: (de Alcantara Rodrigues, Mano, Conte-Junior) Molecular and Analytical Laboratory Center, Department of Food Technology, Faculty of Veterinary, Universidade Federal Fluminense, Niteroi, Brazil; M1: (Ferrari, Panzenhagen, Conte-Junior) Chemistry Institute, Food Science Program, Universidade Federal do Rio de Janeiro, Rio de Janeiro, Brazil; M1: (Conte-Junior) National Institute …	Academic Press Inc. (E-mail: apjcs@harcourt.com)	United States	NA	0065-2164; 9780128207079	R.G. Ferrari, Chemistry Institute, Food Science Program, Universidade Federal do Rio de Janeiro, Rio de Janeiro, Brazil. E-mail: rafaelaferrari@yahoo.com.br	English	http://www.sciencedirect.com/science/journal/00652164; http://ovidsp.ovid.com/ovidweb.cgi?T=JS&PAGE=reference&D=emexa&NEWS=N&AN=2005977805	http://dx.doi.org/10.1016/bs.aambs.2020.03.001
AMR in food	N/A	De Campos,Anna C. L. P.;Puno-Sarmiento,Juan;Medeiros,Leonardo P.;Gazal,Luis E. S.;Maluta,Renato Pariz;Kobayashi,Renata K. T.;Nakazato,Gerson;Navarro,Armando;Fagan,Eder P.	Virulence Genes and Antimicrobial Resistance in Escherichia coli from Cheese Made from Unpasteurized Milk in Brazil	Foodborne Pathogens and Disease	Foodborne Pathog.Dis.	2018	NA	15	2	94	100	*antibiotic resistance;article;*bacterial virulence;bacterium isolate;biofilm;Brazil;*cheese;enteropathogenic Escherichia coli;*Escherichia coli;food contamination;HeLa cell line;human;human cell;*milk;molecular phylogeny;nonhuman;polymerase chain reaction;priority journal;serotype;amoxicillin;ampicillin;cefotaxime;cefoxitin;ceftazidime;chloramphenicol;ciprofloxacin;clavulanic acid;DNA/ec Endogen…	Cow raw milk cheese is widely eaten in Brazil. These products may be contaminated with pathogenic bacteria. In this work, we investigated the presence of Escherichia coli in raw milk cheese from different States in Brazil. From 147 "Minas" cheese samples, 28 cheeses were positive for E. coli. Among 39 E. coli isolates of the cheeses, one was positive for eae and negative for bpfA and efa1/lifA us…	ID: 620755449; M1: (De Campos, Puno-Sarmiento, Medeiros, Gazal, Maluta, Kobayashi, Nakazato) Departamento de Microbiologia, Universidade Estadual de Londrina, Rodovia Celso Garcia Cid, Parana 6001, Brazil; M1: (Navarro) Departamento de Salud Publica, Facultad de Medicina, Universidad Nacional Autonoma de Mexico, Ciudad Universitaria, Mexico City, Mexico; M1: (Fagan) Setor de Veterinaria e Produca…	Mary Ann Liebert Inc. (E-mail: info@liebertpub.com)	United States	NA	1535-3141; 1556-7125	G. Nakazato, Departamento de Microbiologia, Universidade Estadual de Londrina, Rodovia Celso Garcia Cid, Parana 6001, Brazil. E-mail: gersonakazato@yahoo.com.br	English	http://www.liebertonline.com/fpd; http://ovidsp.ovid.com/ovidweb.cgi?T=JS&PAGE=reference&D=emed19&NEWS=N&AN=620755449	http://dx.doi.org/10.1089/fpd.2017.2345
AMR in food	N/A	de Fatima Rauber Wurfel, Simone;Jorge,Sergio;de Oliveira,Natasha Rodrigues;Kremer,Frederico Schmitt;Sanchez,Christian Domingues;Campos,Vinicius Farias;da Silva Pinto,Luciano;Dellagostin,Odir Antonio;da Silva,Wladimir Padilha	Campylobacter jejuni isolated from poultry meat in Brazil: in silico analysis and genomic features of two strains with different phenotypes of antimicrobial susceptibility	Molecular biology reports	Mol.Biol.Rep.	2020	NA	47	1	671	681	*antibiotic resistance;article;*bioinformatics;*Brazil;*Campylobacter jejuni;case report;clinical article;*computer model;diarrhea;gene insertion sequence;gene rearrangement;genomic island;*genomics;nonhuman;*phenotype;*poultry meat;prophage;single nucleotide polymorphism;aminoglycoside;beta lactam;macrolide;quinolone derivative;tetracycline derivative;*virulence factor	Campylobacter jejuni is the most common bacterial cause of foodborne diarrheal disease worldwide and is among the antimicrobial resistant "priority pathogens" that pose greatest threat to public health. The genomes of two C. jejuni isolated from poultry meat sold on the retail market in Southern Brazil phenotypically characterized as multidrug-resistant (CJ100) and susceptible (CJ104) were sequen…	ID: 2003717283; M1: (de Fatima Rauber Wurfel, Jorge, de Oliveira, Kremer, Sanchez, Campos, da Silva Pinto, Dellagostin) Centro de Desenvolvimento Tecnologico, Nucleo de Biotecnologia, Universidade Federal de Pelotas, Pelotas, RS, Brazil; M1: (da Silva) Departamento de Ciencia e Tecnologia Agroindustrial, Faculdade de Agronomia Eliseu Maciel, Universidade Federal de Pelotas, Pelotas, RS, Brazil	Springer (E-mail: editorial@springerplus.com)	Netherlands	NA	0301-4851; 1573-4978	S. Jorge, Centro de Desenvolvimento Tecnologico, Nucleo de Biotecnologia, Universidade Federal de Pelotas, Pelotas, RS, Brazil. E-mail: sergiojorgevet@hotmail.com	English	http://www.springer.com/journal/11033; http://ovidsp.ovid.com/ovidweb.cgi?T=JS&PAGE=reference&D=emexa&NEWS=N&AN=2003717283	http://dx.doi.org/10.1007/s11033-019-05174-y
AMR in food	N/A	de la Rosa-Hernandez,Maria,C.;Cadena-Ramirez,Arturo;Tellez-Jurado,Alejandro;Gomez-Aldapa,Carlos;Rangel-Vargas,Esmeralda;Castro-Rosas,Javier;Chavez-Urbiola,Edgar	Presence of Multidrug-Resistant Shiga Toxin-Producing Escherichia coli, Enteropathogenic Escherichia coli, and Enterotoxigenic Escherichia coli on Fresh Cheeses from Local Retail Markets in Mexico	Journal of food protection	J.Food Prot.	2018	NA	81	11	1748	1754	*cheese;drug effect;*enteropathogenic Escherichia coli;*enterotoxigenic Escherichia coli;food contamination;isolation and purification;Mexico;microbiology;*multidrug resistance;*Shiga toxin producing Escherichia coli	Cheesemaking is one of the most important industries in Mexico. Among all the Mexican cheeses, fresh cheeses are the most popular and most consumed cheese in Mexico and Latin America. However, in Mexico fresh cheese is frequently made with unpasteurized milk and sold in public markets. This may increase the risk for contamination of dairy products with pathogenic bacteria. The presence of multidr…	ID: 624524175; M1: (de la Rosa-Hernandez, Cadena-Ramirez, Tellez-Jurado) Universidad Politecnica de Pachuca, Ex-Hacienda de Santa Barbara, Carretera Pachuca-Ciudad Sahagun Kilometro 20, Zempoala, Hidalgo C.P. 43830, Mexico; M1: (Gomez-Aldapa, Rangel-Vargas, Castro-Rosas) Area Academica de Quimica, Instituto de Ciencias Basicas e Ingenieria (ICBI), Ciudad del Conocimiento (CC), Universidad Autonom…	NLM (Medline)	United States	NA	1944-9097 (electronic); 1944-9097	NA	English	http://ovidsp.ovid.com/ovidweb.cgi?T=JS&PAGE=reference&D=emed19&NEWS=N&AN=624524175	http://dx.doi.org/10.4315/0362-028X.JFP-18-166
AMR in food	N/A	De Paula, Ana Caroline L.;Medeiros,Julliane D.;De Azevedo,Analice C.;Chagas,Jessica M. de Assis;Da Silva,Vania L.;Diniz,Claudio G.	Antibiotic resistance genetic markers and integrons in white soft cheese: Aspects of clinical resistome and potentiality of horizontal gene transfer	Genes	Genes	2018	NA	9	2	106	NA	amplicon;*antibiotic resistance;article;*cheese;controlled study;DNA fingerprinting;*genetic marker;*horizontal gene transfer;*integron;microbial community;polymerase chain reaction;reproducibility;sequence analysis;beta lactam;quinolone;sulfonamide;tetracycline	Antibiotic resistance poses an important threat to global public health and has become a challenge to modern medicine. The occurrence of antibiotic-resistant bacteria in a broad range of foods has led to a growing concern about the impact that food may have as a reservoir of antibiotic resistance genes. Considering Minas Frescal Cheese (MFC)-a typical Brazilian white soft cheese- and its economic…	ID: 620752791; M1: (De Paula, Medeiros, De Azevedo, Chagas, Da Silva, Diniz) Department of Parasitology, Microbiology and Immunology, Institute of Biological Sciences, Federal University of Juiz de Fora, Juiz de Fora, MG 36036-900, Brazil	MDPI AG (Postfach, Basel CH-4005, Switzerland)	Switzerland	NA	2073-4425 (electronic); 2073-4425	C.G. Diniz, Department of Parasitology, Microbiology and Immunology, Institute of Biological Sciences, Federal University of Juiz de Fora, Juiz de Fora, MG 36036-900, Brazil. E-mail: cgdiniz@gmail.com	English	http://www.mdpi.com/2073-4425/9/2/106/pdf; http://ovidsp.ovid.com/ovidweb.cgi?T=JS&PAGE=reference&D=emed19&NEWS=N&AN=620752791	http://dx.doi.org/10.3390/genes9020106
AMR in food	N/A	De Silva L.A.D.S.;Wickramanayake M.V.K.S.;Heo G.-J.	Virulence and antimicrobial resistance potential of Aeromonas spp. associated with shellfish	Letters in applied microbiology	Lett.Appl.Microbiol.	2021	NA	73	2	176	186	*Aeromonas;Aeromonas hydrophila;Aeromonas veronii;*antibiotic resistance;*bacterial infection;*bacterial virulence;bacterium identification;bacterium isolate;biofilm;biotype;cytotoxicity;enzyme release;fish;*food contamination;food intake;health hazard;human;multidrug resistance;nonhuman;population abundance;prevalence;review;sea food;*shellfish;shellfish farming;taxonomy;antiinfective agent;*vir…	Aeromonas spp. are associated with seafood-related outbreaks worldwide. In seafood industry, shellfish play a major role in global seafood production. With this emerging trend of shellfish consumption, shellfish-related bacterial infections are being reported frequently. Aeromonas spp. are natural contaminants found in shellfish. Although 36 species have been identified, some species including Ae…	ID: 2011519160; M1: (De Silva, Wickramanayake, Heo) Veterinary Medical Center and College of Veterinary Medicine, Chungbuk National University, Cheongju, South Korea	John Wiley and Sons Inc	United Kingdom	NA	0266-8254; 1472-765X	G.-J. Heo, Veterinary Medical Center and College of Veterinary Medicine, Chungbuk National University, Cheongju, South Korea. E-mail: gjheo@cbu.ac.kr	English	http://onlinelibrary.wiley.com/journal/10.1111/(ISSN)1472-765X; http://ovidsp.ovid.com/ovidweb.cgi?T=JS&PAGE=reference&D=emexa&NEWS=N&AN=2011519160	http://dx.doi.org/10.1111/lam.13489
AMR in food	N/A	De Silva,B. C. J.;Hossain,S.;Dahanayake,P. S.;Heo,G. -J	Aeromonas spp. from marketed Yesso scallop (Patinopecten yessoensis): molecular characterization, phylogenetic analysis, virulence properties and antimicrobial susceptibility	Journal of applied microbiology	J.Appl.Microbiol.	2019	NA	126	1	288	299	*Aeromonas;Aeromonas hydrophila;Aeromonas salmonicida;*antibiotic sensitivity;article;bacterial count;*bacterial virulence;controlled study;hemolysis;multidrug resistance;nonhuman;*phylogeny;*scallop;ampicillin;cefalotin;clindamycin;colistin;cotrimoxazole;deoxyribonuclease/ec Endogenous Compound];erythromycin;gelatinase/ec Endogenous Compound];imipenem;meropenem;nalidixic acid;phospholipase/ec En…	Aims: Yesso scallop (Patinopecten yessoensis) is a popular seafood in Korea. Aeromonas spp., well-known pathogenic bacteria, has been reported in some molluscan shellfish, but it has not been studied in scallops so far. Therefore, we aimed to isolate, identify and characterize the Aeromonas spp. isolated from marketed Yesso scallops to estimate their potential risk to public health. Methods and R…	ID: 624532464; M1: (De Silva, Hossain, Dahanayake, Heo) Veterinary Medical Center and College of Veterinary Medicine, Chungbuk National University, Cheongju, South Korea	Blackwell Publishing Ltd	United Kingdom	NA	1364-5072; 1365-2672	G.-J. Heo, Veterinary Medical Center and College of Veterinary Medicine, Chungbuk National University, Cheongju, South Korea. E-mail: gjheo@cbu.ac.kr	English	http://onlinelibrary.wiley.com/journal/10.1111/(ISSN)1365-2672; http://ovidsp.ovid.com/ovidweb.cgi?T=JS&PAGE=reference&D=emed20&NEWS=N&AN=624532464	http://dx.doi.org/10.1111/jam.14106
AMR in food	N/A	De Silva,L. A. D. S.;Wickramanayake,M. V. K. S.;Heo,G. -J	Virulence and antimicrobial resistance potential of Aeromonas spp. associated with shellfish	Letters in applied microbiology	Lett.Appl.Microbiol.	2021	NA	NA	NA	NA	NA	*Aeromonas caviae;Aeromonas veronii;attention;bacterial infection;biotype;consumer;health hazard;human;*multidrug resistance;nonhuman;prevalence;review;*shellfish;*virulence factor	Aeromonas spp. are associated with seafood-related outbreaks worldwide. In seafood industry, shellfish play a major role in global seafood production. With this emerging trend of shellfish consumption, shellfish-related bacterial infections are being reported frequently. Aeromonas spp. are natural contaminants found in shellfish. Although 36 species have been identified, some species including Ae…	ID: 2011519160; M1: (De Silva, Wickramanayake, Heo) Veterinary Medical Center and College of Veterinary Medicine, Chungbuk National University, Cheongju, South Korea	Blackwell Publishing Ltd	United Kingdom	NA	0266-8254; 1472-765X	G.-J. Heo, Veterinary Medical Center and College of Veterinary Medicine, Chungbuk National University, Cheongju, South Korea. E-mail: gjheo@cbu.ac.kr	English	http://onlinelibrary.wiley.com/journal/10.1111/(ISSN)1472-765X; http://ovidsp.ovid.com/ovidweb.cgi?T=JS&PAGE=reference&D=emexb&NEWS=N&AN=2011519160	http://dx.doi.org/10.1111/lam.13489
AMR in food	N/A	de Vasconcelos Byrne,Vanessa;Hofer,Ernesto;Vallim,Deyse Christina;de Castro Almeida, Rogeria Comastri	Occurrence and antimicrobial resistance patterns of Listeria monocytogenes isolated from vegetables	Brazilian journal of microbiology : [publication of the Brazilian Society for Microbiology]	Braz.J.Microbiol.	2016	NA	47	2	438	443	analysis;*antibiotic resistance;food contamination;genetics;isolation and purification;Listeria monocytogenes;*microbiology;vegetable;antiinfective agent/pd Pharmacology];*drug effects	Although the consumption of fresh and minimally processed vegetables is considered healthy, outbreaks related to the contamination of these products are frequently reported. Among the food-borne pathogens that contaminate vegetables is Listeria monocytogenes, a ubiquitous organism that exhibits the ability to survive and multiply at refrigerated temperatures. This study aimed to evaluate the occu…	ID: 616247995; M1: (de Vasconcelos Byrne) Pharmacy Faculty, Federal University of Bahia, Rua Barao de Geremoabo, Salvador, BA, Brazil; M1: (Hofer, Vallim) Laboratory of Bacterial Zoonoses, Oswaldo Cruz Institute, Pavilhao Rocha Lima, Rio de Janeiro, RJ, Brazil; M1: (de Castro Almeida) Nutrition School, Federal University of Bahia, Salvador, BA, Brazil. Electronic address: rogeriac@ufba.br	NA	Brazil	NA	1678-4405 (electronic); 1678-4405	NA	English	http://ovidsp.ovid.com/ovidweb.cgi?T=JS&PAGE=reference&D=emed17&NEWS=N&AN=616247995	http://dx.doi.org/10.1016/j.bjm.2015.11.033
AMR in food	N/A	Deckert,Anne;Valdivieso-Garcia,Alfonso;Reid-Smith,Richard;Tamblyn,Susan;Seliske,Patrick;Irwin,Rebecca;Dewey,Cate;Boerlin,Patrick;McEwen,Scott A.	Prevalence and antimicrobial resistance in Campylobacter spp. isolated from retail chicken in two health units in Ontario	Journal of food protection	J.Food Prot.	2010	NA	73	7	1317	24	Animals;*Anti-Bacterial Agents/pd Pharmacology];*Campylobacter/de Drug Effects];Campylobacter/ip Isolation & Purification];Campylobacter coli/de Drug Effects];Campylobacter coli/ip Isolation & Purification];Campylobacter jejuni/de Drug Effects];Campylobacter jejuni/ip Isolation & Purification];*Chickens/mi Microbiology];Colony Count, Microbial;*Drug Resistance, Bacterial;Drug Resistance, Multiple…	Campylobacter is an important enteric pathogen of humans and can cause diarrhea, fever, and abdominal pain. Campylobacter infections have frequently been associated with the handling and consumption of raw and undercooked poultry. Antimicrobial resistance among Campylobacter strains is of concern in the treatment of campylobacteriosis in vulnerable populations. A 2-year multidisciplinary study wa…	ID: 20615345; M2: Deckert, Anne. Population Medicine, University of Guelph, Guelph, Ontario, Canada. anne_deckert@phac-aspc.gc.ca; M1: c48, 7703944	NA	United States	NA	0362-028X; 0362-028X	NA	NA	http://ovidsp.ovid.com/ovidweb.cgi?T=JS&PAGE=reference&D=med8&NEWS=N&AN=20615345	NA
AMR in food	N/A	Dehkordi,Farhad S. afarpoor;Yazdani,Farshad;Mozafari,Jalal;Valizadeh,Yousef	Virulence factors, serogroups and antimicrobial resistance properties of Escherichia coli strains in fermented dairy products	BMC research notes	BMC Res Notes	2014	NA	7	NA	217	NA	dairy product;fermentation;food control;*gene expression regulation;*genetics;growth, development and aging;human;Iran;*isolation and purification;metabolism;microbial sensitivity test;*microbiology;multidrug resistance;pathogenicity;serotyping;Shiga toxin producing Escherichia coli;antiinfective agent/pd Pharmacology];Escherichia coli protein;virulence factor;drug effects	BACKGROUND: From a clinical perspective, it is essential to know the microbial safety of fermented dairy products. Doogh and kashk are fermented dairies. These products are used by millions of people but their microbial qualities are unknown. Shiga toxin producing Escherichia coli (STEC) is one of the most commonly detected pathogens in the cases of food poisoning and food-borne illnesses. The pr…	ID: 601941535; M1: (Dehkordi, Yazdani, Mozafari, Valizadeh) Young Researchers Club and Elite, ShahreKord Branch, Islamic Azad University, P,O, Box 166, ShahreKord, Iran. Dr.Farhads@yahoo.com	NA	United Kingdom	NA	1756-0500 (electronic); 1756-0500	NA	English	http://ovidsp.ovid.com/ovidweb.cgi?T=JS&PAGE=reference&D=emed15&NEWS=N&AN=601941535	http://dx.doi.org/10.1186/1756-0500-7-217
AMR in food	N/A	Delpech,Gaston;Pourcel,Gisela;Schell,Celia;De Luca,Maria;Basualdo,Juan;Bernstein,Judith;Grenovero,Silvia;Sparo,Monica	Antimicrobial resistance profiles of enterococcus faecalis and enterococcus faecium isolated from artisanal food of animal origin in Argentina	Foodborne Pathogens and Disease	Foodborne Pathog.Dis.	2012	NA	9	10	939	944	*animal food;*antibiotic resistance;Argentina;article;bacterial strain;bacterium isolation;cheese;controlled study;cow;*Enterococcus faecalis;*Enterococcus faecium;enzyme activity;genotype;goat;minimum inhibitory concentration;multidrug resistance;nonhuman;phenotype;priority journal;ampicillin;beta lactamase/ec Endogenous Compound];ciprofloxacin;erythromycin;gentamicin;linezolid;penicillin G;stre…	Enterococci are part of the indigenous microbiota of human gastrointestinal tract and food of animal origin. Enterococci inhabiting non-human reservoirs play a critical role in the acquisition and dissemination of antimicrobial resistance determinants. The aim of this work was to investigate the antimicrobial resistance in Enterococcus faecalis and Enterococcus faecium strains recovered from arti…	ID: 365801158; M1: (Delpech, Pourcel) Escuela Superior de Ciencias de la Salud, Universidad Nacional del Centro de la Provincia de Buenos Aires, Olavarria, Argentina; M1: (Schell, De Luca, Basualdo, Bernstein, Grenovero, Sparo) Catedra de Microbiologia y Parasitologia, Facultad de Ciencias Medicas, Universidad Nacional de La Plata, Av. 60 y 120, Caixa Postal 1900, La Plata, Argentina	Mary Ann Liebert Inc. (140 Huguenot Street, New Rochelle NY 10801-5215, United States)	United States	NA	1535-3141; 1556-7125	M. Sparo, Catedra de Microbiologia y Parasitologia, Facultad de Ciencias Medicas, Universidad Nacional de La Plata, Av. 60 y 120, Caixa Postal 1900, La Plata, Argentina. E-mail: msparo@med.unlp.edu.ar	English	http://ovidsp.ovid.com/ovidweb.cgi?T=JS&PAGE=reference&D=emed13&NEWS=N&AN=365801158	http://dx.doi.org/10.1089/fpd.2012.1192
AMR in food	N/A	Derra,Firehiwot Abera;Karlsmose,Susanne;Monga,Dharam P.;Mache,Abebe;Svendsen,Christina Aaby;Felix,Benjamin;Granier,Sophie A.;Geyid,Abera;Taye,Girum;Hendriksen,Rene S.	Occurrence of Listeria spp. in retail meat and dairy products in the area of Addis Ababa, Ethiopia	Foodborne pathogens and disease	Foodborne Pathog Dis	2013	20130606	10	6	577	9	Animals;Anti-Bacterial Agents/pd Pharmacology];Dairy Products/ec Economics];*Dairy Products/mi Microbiology];Drug Resistance, Bacterial;Electrophoresis, Gel, Pulsed-Field;Ethiopia;Listeria/cl Classification];Listeria/de Drug Effects];*Listeria/gd Growth & Development];Listeria/ip Isolation & Purification];Listeria monocytogenes/cl Classification];Listeria monocytogenes/de Drug Effects];Listeria m…	BACKGROUND: Listeriosis, a bacterial disease in humans and animals, is mostly caused by ingestion of Listeria monocytogenes via contaminated food and/or water, or by a zoonotic infection. Globally, listeriosis has in general a low incidence but a high case fatality rate., OBJECTIVE: The objective of this study was to investigate the occurrence, antimicrobial profiles, and genetic relatedness of L…	ID: 23742294; M2: Derra, Firehiwot Abera. Food Microbiology Section, Food Science and Nutrition Research Directorate, Ethiopian Health and Nutrition Research Institute, Addis Ababa, Ethiopia. firehiwot_a@yahoo.com; M1: 101120121	NA	United States	NA	1556-7125; 1535-3141	NA	NA	http://ovidsp.ovid.com/ovidweb.cgi?T=JS&PAGE=reference&D=med10&NEWS=N&AN=23742294	https://dx.doi.org/10.1089/fpd.2012.1361
AMR in food	N/A	Devirgiliis,Chiara;Zinno,Paola;Perozzi,Giuditta	Update on antibiotic resistance in foodborne Lactobacillus and Lactococcus species	Frontiers in Microbiology	Front.Microbiol.	2013	NA	4	NA	NA	NA	*antibiotic resistance;article;cross resistance;fermented product;*food poisoning;gene insertion sequence;genetic linkage;genetic transduction;genome analysis;horizontal gene transfer;intestine flora;*Lactobacillus;*Lactococcus;livestock;polymerase chain reaction;transposon;vancomycin resistant Enterococcus;glycopeptide;growth promotor/ec Endogenous Compound];lincosamide;macrolide;polymyxin;prist…	Lactobacilli represent a major Lactic Acid Bacteria (LAB) component within the complex microbiota of fermented foods obtained from meat, dairy, and vegetable sources. Lactococci, on the other hand, are typical of milk and fermented dairy products, which in turn represent the vast majority of fermented foods. As is the case for all species originating from the environment, foodborne lactobacilli a…	ID: 370005434; M1: (Devirgiliis, Zinno, Perozzi) CRA-NUT, Food and Nutrition Research Center, Agricultural Research Council, Roma, Italy	Frontiers Research Foundation (E-mail: info@frontiersin.org)	Switzerland	NA	1664-302X (electronic); 1664-302X	G. Perozzi, CRA-NUT, Food and Nutrition Research Center, Agricultural Research Council, Via Ardeatina 546, 00178 Roma, Italy. E-mail: giuditta.perozzi@entecra.it	English	http://www.frontiersin.org/Journal/FullText.aspx?ART_DOI=10.3389/fmicb.2013.00301&x=y#h10; http://ovidsp.ovid.com/ovidweb.cgi?T=JS&PAGE=reference&D=emed14&NEWS=N&AN=370005434	http://dx.doi.org/10.3389/fmicb.2013.00301
AMR in food	N/A	Dhanji,Hiran;Murphy,Niamh M.;Doumith,Michel;Durmus,Sema;Lee,Susanne Surman;Hope,Russell;Woodford,Neil;Livermore,David M.	Cephalosporin resistance mechanisms in Escherichia coli isolated from raw chicken imported into the UK	The Journal of antimicrobial chemotherapy	J.Antimicrob.Chemother.	2010	20101001	65	12	2534	7	Animals;Anti-Bacterial Agents/pd Pharmacology];*Cephalosporin Resistance/ge Genetics];*Chickens/mi Microbiology];DNA, Bacterial/an Analysis];DNA, Bacterial/ge Genetics];*Escherichia coli/de Drug Effects];Escherichia coli/en Enzymology];Escherichia coli/ip Isolation & Purification];Escherichia coli Infections/mi Microbiology];Escherichia coli Proteins/ge Genetics];Humans;*Meat/mi Microbiology];Mic…	OBJECTIVES: We characterized mechanisms of resistance to oxyimino-cephalosporins in Escherichia coli isolated from raw chicken meat imported into the UK from South America, to ascertain whether this foodstuff contributes to the dissemination in the UK of extended-spectrum beta-lactamase (ESBL)-producing E. coli belonging to the international uropathogenic ST131 clone., METHODS: Sampling and colle…	ID: 20889530; M2: Dhanji, Hiran. Antibiotic Resistance Monitoring and Reference Laboratory, Centre for Infections, Health Protection Agency, London, UK. hiran.dhanji@hpa.org.uk; M1: hd7, 7513617	NA	England	NA	1460-2091; 0305-7453	NA	NA	http://ovidsp.ovid.com/ovidweb.cgi?T=JS&PAGE=reference&D=med8&NEWS=N&AN=20889530	https://dx.doi.org/10.1093/jac/dkq376
AMR in food	N/A	Dhup,V.;Foster,H. A.;Kearns,A. M.;Pichon,B.	First report of identification of livestock-associated MRSA ST9 in retail meat in England	Epidemiology and infection	Epidemiol.Infect.	2015	NA	143	14	2989	2992	antibiotic resistance;article;*bacterium identification;bacterium isolation;beef;chicken;controlled study;gene;*livestock;*meat;*methicillin resistant Staphylococcus aureus;multilocus sequence typing;nonhuman;pork;United Kingdom;ciprofloxacin;clindamycin;erythromycin;oxacillin;tetracycline;spa gene	Sixty percent of all meat consumed in the UK is imported from European countries where there have been increasing reports of methicillin-resistant Staphylococcus aureus (MRSA) identified in food-producing animals, but rarely from such animals in the UK. Thirty samples each of raw chicken, pork and beef, sourced in England, were collected from retail outlets in Greater Manchester. MRSA was recover…	ID: 606375005; M1: (Dhup, Foster) Centre for Parasitology and Disease Research, School of Environment and Life Sciences, University of Salford, Salford M5 4WT, United Kingdom; M1: (Kearns, Pichon) Antimicrobial Resistance and Healthcare Infections Reference Unit, Bacteriology Reference Department, Public Health England, London, United Kingdom	Cambridge University Press (E-mail: Journals_subscriptions@cup.cam.ac.uk)	United Kingdom	NA	0950-2688; 1469-4409	H.A. Foster, Centre for Parasitology and Disease Research, School of Environment and Life Sciences, University of Salford, Salford M5 4WT, United Kingdom. E-mail: h.a.foster@salford.ac.uk	English	http://journals.cambridge.org/action/displayJournal?jid=HYG; http://ovidsp.ovid.com/ovidweb.cgi?T=JS&PAGE=reference&D=emed16&NEWS=N&AN=606375005	http://dx.doi.org/10.1017/S0950268815000126
AMR in food	N/A	Di Giannatale,Elisabetta;Neri,Diana;Antoci,Salvatore;Marfoglia,Cristina;Marotta,Francesca;Migliorati,Giacomo;Calistri,Paolo;Di Donato,Guido;Nuvoloni,Roberta;Decastelli,Lucia;Adriano,Daniela;Galleggiante,Annamaria;Goffredo,Elisa;Mancini,Maria Emanuela	Thermotolerant Campylobacter spp. In chicken and bovine meat in Italy: Prevalence, level of contamination and molecular characterization of isolates	PLoS ONE	PLoS ONE	2019	NA	14	12	e0225957	NA	allele;antibiotic resistance;article;bacterial gene;bacterial transmission;bacterium isolate;*Campylobacter;Campylobacter coli;Campylobacter jejuni;*chicken meat;clone;*food contamination;genetic association;genetic variability;genotype;*heat tolerance;Italy;*meat;multilocus sequence typing;nonhuman;phenotype;population structure;prevalence;pulsed field gel electrophoresis;species identification;…	Campylobacter species are common foodborne pathogens associated with cases of human gastroenteritis worldwide. A detailed understanding of the prevalence, contamination levels and molecular characteristics of Campylobacter spp. in cattle and chicken, which are likely the most important sources of human contamination, is imperative. A collection of 1243 poultry meat samples (665 chicken breasts an…	ID: 2004165736; M1: (Di Giannatale, Neri, Antoci, Marfoglia, Marotta, Migliorati) National Reference Laboratory for Campylobacter, Istituto Zooprofilattico Sperimentale dell'Abruzzo e del Molise "G. Caporale", Teramo, Italy; M1: (Calistri, Di Donato) National Reference Centre for Veterinary Epidemiology, Programming, Information and Risk Analysis (COVEPI), Istituto Zooprofilattico Sperimentale de…	Public Library of Science (E-mail: plos@plos.org)	United States	NA	1932-6203 (electronic); 1932-6203	G. Di Donato, National Reference Centre for Veterinary Epidemiology, Programming, Information and Risk Analysis (COVEPI), Istituto Zooprofilattico Sperimentale dell'Abruzzo e del Molise "G. Caporale", Teramo, Italy. E-mail: gu.didonato@izs.it	English	https://journals.plos.org/plosone/article/file?id=10.1371/journal.pone.0225957&type=printable; http://ovidsp.ovid.com/ovidweb.cgi?T=JS&PAGE=reference&D=emed20&NEWS=N&AN=2004165736	http://dx.doi.org/10.1371/journal.pone.0225957
AMR in food	N/A	Diab,Mohamad;Hamze,Monzer;Bonnet,Richard;Saras,Estelle;Madec,Jean-Yves;Haenni,Marisa	OXA-48 and CTX-M-15 extended-spectrum beta-lactamases in raw milk in Lebanon: epidemic spread of dominant Klebsiella pneumoniae clones	Journal of medical microbiology	J.Med.Microbiol.	2017	20171017	66	11	1688	1691	Animals;Anti-Bacterial Agents/pd Pharmacology];Cattle;Drug Resistance, Multiple, Bacterial/ge Genetics];Escherichia coli/de Drug Effects];Escherichia coli/ge Genetics];Escherichia coli/me Metabolism];*Gene Expression Regulation, Bacterial/ph Physiology];*Klebsiella pneumoniae/de Drug Effects];Klebsiella pneumoniae/en Enzymology];Klebsiella pneumoniae/me Metabolism];Lebanon;*Milk/mi Microbiology];…	Raw milk has recently been reported as a source of extended-spectrum beta-lactamase (ESBL) and carbapenemase genes. We thus investigated the prevalence of ESBL- and carbapenemase-producing Enterobacteriaceae in raw milk in Lebanon in order to assess the risk of transfer of these bacteria to humans. A high prevalence (30.2 %) of CTX-M-15-producing K. pneumoniae was detected in raw bovine milk. Thr…	ID: 29039302; M2: Diab, Mohamad. Laboratoire Microbiologie Sante et Environnement (LMSE), Ecole Doctorale en Sciences et Technologies, Faculte de Sante Publique, Universite Libanaise, Tripoli, Liban.; M2: Diab, Mohamad. Unite Antibioresistance et Virulence Bacteriennes, Universite de Lyon - Agence Nationale de Securite Sanitaire (Anses), Lyon, France.; M2: Hamze, Monzer. Laboratoire Microbiologie…	NA	England	NA	1473-5644; 0022-2615	NA	NA	http://ovidsp.ovid.com/ovidweb.cgi?T=JS&PAGE=reference&D=med14&NEWS=N&AN=29039302	https://dx.doi.org/10.1099/jmm.0.000620
AMR in food	N/A	Ding,Xiao-Min;Lin,Xiao-Ling;Sun,Ruan-Yang;Lu,Yue-Wei;Cai,Run-Mao;Jiang,Hong-Xia;Zhang,Chuan-Zhen;Ding,Huan-Zhong;Webber,Mark A.	The emergence of chromosomally located blaTX-M-55 in Salmonella from foodborne animals in China	Frontiers in Microbiology	Front.Microbiol.	2019	NA	10	NA	1268	NA	*animal food;antibiotic resistance;antibiotic sensitivity;article;*bacterial chromosome;*bacterial gene;bacterial strain;bacterium isolate;China;ciprofloxacin resistance;nonhuman;phenotype;*raw meat;*Salmonella;Salmonella enterica serovar Typhimurium;*salmonellosis;Southern blotting;cefotaxime;cephalosporin derivative;ciprofloxacin;quinolone derivative;aac 6 Ib cr gene;*bla ctx m 55 gene;oqxAB ge…	The emergence and increase in prevalence of resistance to cephalosporins amongst isolates of Salmonella from food animals imposes a public health threat. The aim of the present study was to investigate the prevalence and characteristics of CTX-M-producing Salmonella isolates from raw meat and food animals. 27 of 152 (17.76%) Salmonella isolates were ESBL-positive including 21/70 (30%) from food a…	ID: 628500664; M1: (Zhang, Ding, Lin, Sun, Lu, Cai, Jiang) National Risk Assessment Laboratory for Antimicrobial Resistance of Animal Original Bacteria, College of Veterinary Medicine, South China Agricultural University, Guangzhou, China; M1: (Zhang, Ding) Guangdong Key Laboratory for Veterinary Drug Development and Safety Evaluation, College of Veterinary Medicine, South China Agricultural Univ…	Frontiers Media S.A. (E-mail: info@frontiersin.org)	Switzerland	NA	1664-302X (electronic); 1664-302X	H.-Z. Ding, Guangdong Key Laboratory for Veterinary Drug Development and Safety Evaluation, College of Veterinary Medicine, South China Agricultural University, Guangzhou, China. E-mail: hzding@scau.edu.cn	English	http://www.frontiersin.org/Microbiology; http://ovidsp.ovid.com/ovidweb.cgi?T=JS&PAGE=reference&D=emed20&NEWS=N&AN=628500664	http://dx.doi.org/10.3389/fmicb.2019.01268
AMR in food	N/A	Dolejska,M.;Matulova,M.;Kohoutova,L.;Literak,I.;Bardon,J.;Cizek,A.	Extended-spectrum beta-lactamase-producing Escherichia coli in turkey meat production farms in the Czech Republic: national survey reveals widespread isolates with bla(SHV-12) genes on IncFII plasmids	Letters in applied microbiology	Lett.Appl.Microbiol.	2011	20110714	53	3	271	7	Animal Husbandry;Animals;Czech Republic;Electrophoresis, Gel, Pulsed-Field;*Escherichia coli/en Enzymology];Escherichia coli/ge Genetics];Escherichia coli/ip Isolation & Purification];Escherichia coli Infections/ep Epidemiology];Escherichia coli Infections/ge Genetics];Escherichia coli Infections/mi Microbiology];Escherichia coli Proteins/ge Genetics];Humans;*Meat/mi Microbiology];*Plasmids;Polym…	AIM: The occurrence and epidemiology of extended-spectrum beta-lactamase (ESBL)-producing Escherichia coli in the environment of turkey farms in the Czech Republic were studied., METHODS AND RESULTS: Extended-spectrum beta-lactamase-producing E. coli isolates were found on 8 (20%) of 40 turkey farms surveyed. A total of 200 environmental smears were examined, and a total of 25 ESBL-producing E. c…	ID: 21671965; M2: Dolejska, M. Department of Biology and Wildlife Diseases, Faculty of Veterinary Hygiene and Ecology, University of Veterinary and Pharmaceutical Sciences Brno, Palackecho, Czech Republic. dolejskam@vfu.cz; M1: 8510094, AL0	NA	England	NA	1472-765X; 0266-8254	NA	NA	http://ovidsp.ovid.com/ovidweb.cgi?T=JS&PAGE=reference&D=med8&NEWS=N&AN=21671965	https://dx.doi.org/10.1111/j.1472-765X.2011.03099.x
AMR in food	N/A	Domingos-Lopes,M.;Stanton,C.;Ross,P. R.;Dapkevicius,M. L. E.;Silva,C. C. G.	Genetic diversity, safety and technological characterization of lactic acid bacteria isolated from artisanal Pico cheese	Food Microbiology	Food Microbiol.	2017	20161123	63	NA	178	190	Animals;Anti-Bacterial Agents/pd Pharmacology];Cattle;*Cheese/mi Microbiology];Drug Resistance, Multiple, Bacterial;Enterococcus/de Drug Effects];Enterococcus/ge Genetics];Enterococcus/ip Isolation & Purification];Food Microbiology;Food Quality;*Food Safety;*Genetic Variation;Lactobacillaceae/cl Classification];*Lactobacillaceae/ge Genetics];Lactobacillaceae/ip Isolation & Purification];Lactobaci…	A total of 114 lactic acid bacteria were isolated at one and 21 days of ripening from a traditional raw cow's milk cheese without the addition of starter culture, produced by three artisanal cheese-makers in Azores Island (Pico, Portugal). Identification to species and strain level was accomplished by16S rRNA gene and PFGE analysis. Carbohydrate utilization profiles were obtained with the relevan…	ID: 28040167; M2: Domingos-Lopes, M F P. Centro de Investigacao e Tecnologia Agraria e do Ambiente dos Acores (CITA-A), Universidade dos Acores, Angra do Heroismo, Portugal.; M2: Stanton, C. Teagasc Moorepark Food Research Centre, Fermoy, Cork, Ireland.; M2: Ross, P R. APC Microbiome Institute, University College Cork, Cork, Ireland.; M2: Dapkevicius, M L E. Centro de Investigacao e Tecnologia Ag…	NA	England	NA	1095-9998; 0740-0020	NA	NA	http://ovidsp.ovid.com/ovidweb.cgi?T=JS&PAGE=reference&D=med14&NEWS=N&AN=28040167	https://dx.doi.org/10.1016/j.fm.2016.11.014
AMR in food	N/A	Donado-Godoy,Pilar;Clavijo,Viviana;Leon,Maribel;Arevalo,Alejandra;Castellanos,Ricardo;Bernal,Johan;Tafur,Mc A. llister;Ovalle,Maria V. ictoria;Alali,Walid Q.;Hume,Michael;Romero-Zuniga,Juan;Walls,Isabel;Doyle,Michael P.	Counts, serovars, and antimicrobial resistance phenotypes of Salmonella on raw chicken meat at retail in Colombia	Journal of food protection	J.Food Prot.	2014	NA	77	2	227	235	*analysis;animal;*antibiotic resistance;bacterial count;chicken;classification;Colombia;commercial phenomena;epidemiology;food contamination;food freezing;food handling;human;*isolation and purification;meat;microbial sensitivity test;microbiology;multidrug resistance;phenotype;prevalence;procedures;Salmonella;United States;antiinfective agent/pd Pharmacology];drug effects;*statistics and numeric…	The objective of this study was to determine Salmonella counts, serovars, and antimicrobial-resistant phenotypes on retail raw chicken carcasses in Colombia. A total of 301 chicken carcasses were collected from six departments (one city per department) in Colombia. Samples were analyzed for Salmonella counts using the most-probable-number method as recommended by the U.S. Department of Agricultur…	ID: 604671707; M1: (Donado-Godoy) CORPOICA-Corporacion Colombiana de Investigacion Agropecuaria-CBB-Centro de Biotecnologia y Bioindustria, Km 14, Via Mosquera, Cundinamarca, Colombia; M1: (Clavijo) CORPOICA-Corporacion Colombiana de Investigacion Agropecuaria-CBB-Centro de Biotecnologia y Bioindustria, Km 14, Via Mosquera, Cundinamarca, Colombia; M1: (Leon) Instituto Colombiano Agropecuario (ICA…	NA	United States	NA	1944-9097 (electronic); 1944-9097	NA	English	http://ovidsp.ovid.com/ovidweb.cgi?T=JS&PAGE=reference&D=emed15&NEWS=N&AN=604671707	http://dx.doi.org/10.4315/0362-028X.JFP-13-276
AMR in food	N/A	Dong,Xingxing;Yan,Zhiyun;Cheng,Jing;Gao,Liangliang;Liu,Yuan;Wang,Xiaohong;Chen,Xingchun;Li,Jinquan	Genetic Diversity and Virulence Potential of Staphylococcus aureus Isolated from Crayfish (Procambarus clarkii)	Current microbiology	Curr.Microbiol.	2017	NA	74	1	28	33	article;*bacterial virulence;biofilm;China;food freezing;food poisoning;*genetic variability;*methicillin resistant Staphylococcus aureus;microtiter plate assay;molecular ecology;multilocus sequence typing;nonhuman;priority journal;*Procambarus clarkii	Staphylococcus aureus, a commensal and a pathogenic bacterium, causes a wide variety of diseases in humans and animals with a high impact on public health and the livestock industry. The risk of zoonotic transmission to humans highlights the need to understand the molecular ecology of S. aureus in foods. In this study, we obtained 25 S. aureus isolates from 39 crayfish samples in Hubei, China. PC…	ID: 612864306; M1: (Dong, Wang, Yan, Cheng, Gao, Liu, Li) Key Laboratory of Environment Correlative Dietology, College of Food Science and Technology, Huazhong Agricultural University, Wuhan, Hubei 430070, China; M1: (Wang, Li) State Key Laboratory of Agricultural Microbiology, Huazhong Agricultural University, Wuhan, Hubei 430070, China; M1: (Chen) People's Hospital of Guangxi Zhuang Autonomous …	Springer New York LLC (E-mail: barbara.b.bertram@gsk.com)	United States	NA	0343-8651; 1432-0991	J. Li, Key Laboratory of Environment Correlative Dietology, College of Food Science and Technology, Huazhong Agricultural University, Wuhan, Hubei 430070, China. E-mail: lijinquan2007@gmail.com	English	http://link.springer.de/link/service/journals/00284/index.htm; http://ovidsp.ovid.com/ovidweb.cgi?T=JS&PAGE=reference&D=emed18&NEWS=N&AN=612864306	http://dx.doi.org/10.1007/s00284-016-1147-0
AMR in food	N/A	Dos Santos,Karina,Maria Olbrich;de Matos,Carliane Ribeiro;Salles,Hevila Oliveira;de Melo Franco, Bernadette,Dora Gombossy;Arellano,Karina;Holzapfel,Wilhelm Heinrich;Todorov,Svetoslav Dimitrov	Exploring Beneficial/Virulence Properties of Two Dairy-Related Strains of Streptococcus infantarius subsp. infantarius	Probiotics and antimicrobial proteins	Probiot.antimicrob.proteins	2020	NA	12	4	1524	1541	Animals;Anti-Bacterial Agents/pd Pharmacology];Bacterial Adhesion/de Drug Effects];Bacteriocins/bi Biosynthesis];*Bacteriocins/pd Pharmacology];Biomimetic Materials/pd Pharmacology];Brazil;Drug Resistance, Bacterial/ge Genetics];Escherichia coli/de Drug Effects];Escherichia coli/gd Growth & Development];Female;Folic Acid/bi Biosynthesis];Gastric Juice/ch Chemistry];Goats;Humans;Listeria/de Drug E…	The genus Streptococcus includes various species, remarkably different in their behavior, applications, virulence, and safety. Taxonomically Streptococcus infantarius subsp. infantarius belonging to the Streptococcus bovis group, which includes several pathogen species, however, has been found as predominant species in some African dairy products that are widely consumed and considered to be safe…	ID: 31981112; M2: Dos Santos, Karina Maria Olbrich. EMBRAPA Agroindustria de Alimentos, Rio de Janeiro, RJ, Brazil.; M2: Dos Santos, Karina Maria Olbrich. EMBRAPA Caprinos e Ovinos, Sobral, CE, Brazil.; M2: de Matos, Carliane Ribeiro. EMBRAPA Caprinos e Ovinos, Sobral, CE, Brazil.; M2: Salles, Hevila Oliveira. EMBRAPA Caprinos e Ovinos, Sobral, CE, Brazil.; M2: de Melo Franco, Bernadette Dora Gom…	NA	United States	NA	1867-1314; 1867-1306	NA	NA	http://ovidsp.ovid.com/ovidweb.cgi?T=JS&PAGE=reference&D=medl&NEWS=N&AN=31981112	https://dx.doi.org/10.1007/s12602-020-09637-8
AMR in food	N/A	Doster,Enrique;Thomas,Kevin M.;Weinroth,Maggie D.;Belk,Keith E.;Parker,Jennifer K.;Crone,Kathryn K.;Morley,Paul S.;Arthur,Terrance M.;Schmidt,John W.;Wheeler,Tommy L.	Metagenomic Characterization of the Microbiome and Resistome of Retail Ground Beef Products	Frontiers in Microbiology	Front.Microbiol.	2020	NA	11	NA	541972	NA	amplicon;*antibiotic resistome;article;bacterial gene;*beef;Clostridia;controlled study;Enterobacterales;Firmicutes;Gammaproteobacteria;gene library;gene sequence;Lactobacillales;*metagenomics;microbial community;*multidrug resistant bacterium;Neisseriales;nonhuman;Proteobacteria;Pseudomonadales;*retail outlet;shotgun sequencing;single nucleotide polymorphism;species distribution;species richness…	Ground beef can be a reservoir for a variety of bacteria, including spoilage organisms, and pathogenic foodborne bacteria. These bacteria can exhibit antimicrobial resistance (AMR) which is a public health concern if resistance in pathogens leads to treatment failure in humans. Culture-dependent techniques are commonly used to study individual bacterial species, but these techniques are unable to…	ID: 633424890; M1: (Doster, Morley) Texas AM University, VERO Program, Canyon, TX, United States; M1: (Doster) Department of Microbiology, Immunology and Pathology, College of Veterinary Medicine and Biomedical Sciences, Colorado State University, Fort Collins, CO, United States; M1: (Doster) Department of Veterinary Population Medicine, College of Veterinary Medicine, University of Minnesota, Sa…	Frontiers Media S.A	Switzerland	NA	1664-302X (electronic); 1664-302X	P.S. Morley, Texas AM University, VERO Program, Canyon, TX, United States. E-mail: pmorley@cvm.tamu.edu, P.S. Morley, Department of Clinical Sciences, College of Veterinary Medicine and Biomedical Sciences, Colorado State University, Fort Collins, CO, United States. E-mail: pmorley@cvm.tamu.edu	English	https://www.frontiersin.org/journals/microbiology#; http://ovidsp.ovid.com/ovidweb.cgi?T=JS&PAGE=reference&D=emexb&NEWS=N&AN=633424890	http://dx.doi.org/10.3389/fmicb.2020.541972
AMR in food	N/A	Drame,Ousmane;Leclair,Daniel;Parmley,E. J.;Deckert,Anne;Ouattara,Blaise;Daignault,Danielle;Ravel,Andre	Antimicrobial Resistance of Campylobacter in Broiler Chicken Along the Food Chain in Canada	Foodborne pathogens and disease	Foodborne Pathog Dis	2020	20200304	17	8	512	520	NA	Antimicrobial resistance (AMR) is a major public health threat worldwide. The main objective of this study was to compare AMR in Campylobacter from broiler chickens raised on Canadian farms and their products in different geographical regions of Canada. To do this, antimicrobial susceptibility results from isolates of Campylobacter recovered from a national microbiological baseline study conducte…	ID: 32130036; M2: Drame, Ousmane. Food Safety Science Directorate, Canadian Food Inspection Agency, Ottawa, Canada.; M2: Drame, Ousmane. Groupe de recherche en epidemiologie des zoonoses et sante publique, Faculty of Veterinary Medicine, University of Montreal, Saint-Hyacinthe, Quebec, Canada.; M2: Leclair, Daniel. Food Safety Science Directorate, Canadian Food Inspection Agency, Ottawa, Canada.;…	NA	United States	NA	1556-7125; 1535-3141	NA	NA	http://ovidsp.ovid.com/ovidweb.cgi?T=JS&PAGE=reference&D=prem&NEWS=N&AN=32130036	https://dx.doi.org/10.1089/fpd.2019.2752
AMR in food	N/A	Dsani,Esther;Afari,Edwin Andrews;Danso-Appiah,Anthony;Kenu,Ernest;Kaburi,Basil Benduri;Egyir,Beverly	Antimicrobial resistance and molecular detection of extended spectrum beta-lactamase producing Escherichia coli isolates from raw meat in Greater Accra region, Ghana	BMC microbiology	BMC Microbiol.	2020	20200814	20	1	253	NA	NA	BACKGROUND: Typically, raw meat can be contaminated with antibiotic resistant pathogens at unhygienic slaughter and sale points. Consumption of meat contaminated with antibiotic resistant E. coli is associated with grave health care consequences. The aim of this study was to determine the microbial quality of raw meat, the antimicrobial susceptibility and Extended Spectrum Beta Lactamase (ESBL) p…	ID: 32795260; M2: Dsani, Esther. Department of Epidemiology and Disease Control, School of Public Health, University of Ghana, Accra, Ghana.; M2: Dsani, Esther. Veterinary Services Directorate of the Ministry of Food and Agriculture, Accra, Ghana.; M2: Afari, Edwin Andrews. Department of Epidemiology and Disease Control, School of Public Health, University of Ghana, Accra, Ghana.; M2: Danso-Appia…	NA	England	NA	1471-2180; 1471-2180	NA	NA	http://ovidsp.ovid.com/ovidweb.cgi?T=JS&PAGE=reference&D=prem&NEWS=N&AN=32795260	https://dx.doi.org/10.1186/s12866-020-01935-z
AMR in food	N/A	Dufailu O.A.;Yaqub M.O.;Owusu-Kwarteng J.;Addy F.	Prevalence and characteristics of Listeria species from selected African countries	Tropical Diseases, Travel Medicine and Vaccines	Trop.Dis.Travel Med.Vaccines	2021	NA	7	1	26	NA	Africa;animal;antibiotic resistance;antibiotic sensitivity;bacterial evolution;bacterial transmission;bacterium culture;bacterium isolate;bacterium isolation;biochemical analysis;convenience food;environment;food;geographic distribution;*Listeria;Listeria monocytogenes;microbial diversity;molecular dynamics;molecular epidemiology;mortality rate;multilocus sequence typing;Nigeria;nonhuman;One Heal…	Listeriosis, caused by Listeria spp., presents varying clinical manifestations among individuals, from moderate fecal infections such as diarrhea to severe infections such as septicemia, meningitis and abortion or newborn listeriosis in perinatal patients. In Africa, listeriosis is attributed to poor sanitation and cross-contamination in food processing environments, particularly ready to eat (RT…	ID: 2013693874; M1: (Dufailu) Department of Veterinary Science, University for Development Studies, Tamale, Ghana; M1: (Yaqub) Department of Microbiology, Usmanu Danfodiyo University, Sokoto, Nigeria; M1: (Owusu-Kwarteng) Department of Food Science and Technology, University of Energy and Natural Resources, Sunyani, Ghana; M1: (Addy) Department of Biotechnology, University for Development Studies…	BioMed Central Ltd	United Kingdom	NA	2055-0936 (electronic); 2055-0936	O.A. Dufailu, Department of Veterinary Science, University for Development Studies, Tamale, Ghana. E-mail: odufailu@uds.edu.gh	English	http://tdtmvjournal.biomedcentral.com/; http://ovidsp.ovid.com/ovidweb.cgi?T=JS&PAGE=reference&D=emexa&NEWS=N&AN=2013693874	http://dx.doi.org/10.1186/s40794-021-00151-5
AMR in food	N/A	Dupre,J. M.;Johnson,W. L.;Matyi,S. A.;Hoyt,P. R.;Gustafson,J. E.;White,D. G.;Brody,T.;Odenwald,W. F.	Isolation and characterization of staphylococcus aureus strains from a paso del norte dairy1	Journal of dairy science	J.Dairy Sci.	2013	NA	96	6	3535	3542	animal;animal disease;article;*bovine mastitis;cattle;chemistry;classification;dairying;female;genetics;human;isolation and purification;*methicillin resistant Staphylococcus aureus;microbiology;*milk;molecular genetics;nucleotide sequence;polymerase chain reaction;pulsed field gel electrophoresis;sequence homology;Staphylococcus aureus;United States;bacterial DNA	The primary purpose of this study was to determine if methicillin-resistant Staphylococcus aureus (MRSA) strains could be identified in the milk of dairy cattle in a Paso del Norte region dairy of the United States. Using physiological and PCR-based identification schemes, a total of 40 Staph. aureus strains were isolated from 29 raw milk samples of 133 total samples analyzed. Pulsed-field gel el…	ID: 52545880; M1: (Matyi, Dupre, Johnson, Hoyt, Gustafson) Department of Biology, New Mexico State University, Las Cruces 88003, United States; M1: (Matyi, Hoyt, Gustafson) Department of Biochemistry and Molecular Biology, Oklahoma State University, Stillwater 74078, United States; M1: (White) Center for Veterinary Medicine, US Food and Drug Administration, Laurel, MD 20708, United States; M1: (B…	Elsevier Inc. (360 Park Avenue South, New York NY 10010, United States)	United States	NA	0022-0302; 1525-3198	J.E. Gustafson, Department of Biology, New Mexico State University, Las Cruces 88003, United States. E-mail: john.gustafson@okstate.edu	English	http://ovidsp.ovid.com/ovidweb.cgi?T=JS&PAGE=reference&D=emed14&NEWS=N&AN=52545880	http://dx.doi.org/10.3168/jds.2013-6590
AMR in food	N/A	Ed-Dra,Abdelaziz;Filali,Fouzia Rhazi;El Allaoui,Abdellah;Khayi,Slimane;Oulghazi,Said;Moumni,Mohieddine;Bouchrif,Brahim;Ouhmidou,Bouchra	Antimicrobial resistance, virulence genes, and genetic diversity of salmonella enterica isolated from sausages	European Journal of Microbiology and Immunology	Eur.J.Microbiol.Immunol.	2019	NA	9	2	56	61	*antibiotic resistance;antibiotic sensitivity;article;bacterial gene;bacterial strain;*bacterial virulence;bacterium isolation;gene amplification;*genetic variability;meat;multidrug resistance;multiplex polymerase chain reaction;nonhuman;phylogeny;priority journal;*Salmonella enterica;sequence analysis;antiinfective agent;RNA 16S;iroN gene;orgA gene;sifA gene;sipB gene;sitC gene;spiA gene	Salmonella is a major cause of morbidity and mortality in humans worldwide, and the infection with multidrug-resistant strains can cause severe diseases. This study was designed to evaluate the antimicrobial resistance, to detect the virulence genes, and to study the genetic diversity of isolated Salmonella strains using 16S rRNA sequences. For this, 34 Salmonella strains isolated from sausages w…	ID: 628125611; M1: (Ed-Dra, Filali, El Allaoui) Team of Microbiology and Health, Laboratory of Chemistry-Biology Applied to the Environment, Moulay Ismail University Faculty of Sciences, BP. 11201 Zitoune Meknes, Morocco; M1: (Khayi) Biotechnology Research Unit, National Institute for Agronomic Research (INRA), BP. 415, Avenue de la Victoire, Rabat, Morocco; M1: (Oulghazi, Moumni) Cellular Genomi…	Akademiai Kiado Rt. (E-mail: info@akkrt.hu)	Hungary	NA	2062-8633 (electronic); 2062-8633	A. Ed-Dra, Team of Microbiology and Health, Laboratory of Chemistry-Biology Applied to the Environment, Moulay Ismail University Faculty of Sciences, BP. 11201 Zitoune Meknes, Morocco. E-mail: abdelaziz_iaa@yahoo.fr	English	https://akademiai.com/doi/pdf/10.1556/1886.2018.00035; http://ovidsp.ovid.com/ovidweb.cgi?T=JS&PAGE=reference&D=emed20&NEWS=N&AN=628125611	http://dx.doi.org/10.1556/1886.2018.00035
AMR in food	N/A	Efimochkina,N. R.;Stetsenko,V. V.;Sheveleva,S. A.	Formation of the Resistance of Campylobacter jejuni to Macrolide Antibiotics	Bulletin of experimental biology and medicine	Bull.Exp.Biol.Med.	2020	NA	169	3	351	356	antibiotic sensitivity;article;bacterial strain;bacteriostatic activity;bacterium culture;bacterium isolation;*Campylobacter jejuni;campylobacteriosis;disk diffusion;*macrolide resistance;marker gene;nonhuman;phenotype;poultry product;prevalence;raw milk;ribosome;RNA sequence;azithromycin;clarithromycin;clindamycin;erythromycin;*macrolide;quinolone derivative;RNA 23S/ec Endogenous Compound];tetra…	The tendency to the formation of macrolide resistance in campylobacteriosis pathogens is considered as a serious threat to public health due to ubiquity of campylobacter strains resistant to a wide range of antibiotics, primarily fluoroquinolones and tetracyclines. To assess the prevalence of resistant Campylobacter spp., we performed screening for macrolide sensitivity among 40 Campylobacter jej…	ID: 2005742916; M1: (Efimochkina, Stetsenko, Sheveleva) Federal Research Center of Nutrition and Biotechnology, Moscow, Russian Federation	Springer	United States	NA	0007-4888; 1573-8221	N.R. Efimochkina, Federal Research Center of Nutrition and Biotechnology, Moscow, Russian Federation. E-mail: karlikanova@ion.ru	English	https://link.springer.com/journal/10517; http://ovidsp.ovid.com/ovidweb.cgi?T=JS&PAGE=reference&D=emexa&NEWS=N&AN=2005742916	http://dx.doi.org/10.1007/s10517-020-04885-8
[truncated: 1,686 more rows]
